# Supplementary material for: Detection of Epistasis for Flowering Time Using Bayesian Multilocus Estimation in a Barley MAGIC Population
Source: Genetics. 2018 Feb 25;208(2):525–36. doi: 10.1534/genetics.117.300546 (PMC5788519; doi:10.1534/genetics.117.300546)
Supplement: Supplementary file 4 [file 525FileS4.txt]

#Sure Independence Screening (SIS) algorithm for two-way interactions.

#Define the no of pseudo markers to be saved
ns=1000

# Read the phenotype file 
dat=read.table("pheno.txt",header=T)

# Read the marker information 
M=read.table("geno_ord_2331_epi.txt",header=T)


# Define the no of markers
mark=dim(M)[1]

#Define the no of lines with the phenotype information
line=dim(M)[2]


#Define the marker information as a matrix
M=as.matrix(M)

# Define the phenotype as a vector called 'y' 
y=as.vector(dat$phe)

#Read the file with the marker effects based on 5 MCMC chains. The column contains the marker effects(2331 markers) corresponding to a MCMC chain
eff=read.table("all_run_main.txt",header=T)

# Calculate the mean of marker effects from 5 MCMC chains
m_eff=rowMeans(eff)

# Calculate residual error(E1i)
err=y-(t(M)%*%m_eff)

marker=t(M)

#start sure independent screening

	n=dim(marker)[1]
	p=dim(marker)[2]

#Create a matrix to store the indices of the most correlated markers(1st and 2nd column) and the corresponding marginal correlation(3rd column of the matrix)
	sel=matrix(0,nrow=ns,ncol=3)

		for (i in 1:p ) 
			{
		
				for (j in (i+1):p ) 

				if(j>p) { break; }
		 		else 
					{
					#generate epistatic "genotype"
					epiX= marker[,i]*marker[,j]

					Nepix=(epiX-mean(epiX))/sd(epiX)
					# compute marginal correlation 
					val = abs(Nepix%*%err)
					if (is.nan(val)) {val=0}
					#store the correlation value only if it is grater than the current stored lowest value in the matrix 
					if (val >=sel[1,3])
						{
						sel[1,3]=val

						sel[1,1:2]=c(i,j)
						#order the matrix based on the marginal correlation value(correlation low:high) 
						sel=sel[ order(sel[,3],decreasing=F), ]
						}
		  			}
			}

sel=sel[ order(sel[,2],decreasing=F), ]
sel=sel[ order(sel[,1],decreasing=F), ]

#Create  pseudo markers for the most correlated markers
newM=matrix(0,nrow=n,ncol=ns)

for (i in 1:ns ) 
	{

	newM[,i]=marker[,sel[i,1]]*marker[,sel[i,2]]

	}
#Store the selected marker indices in a file called "sure_sel_markers_two_way.txt"
############################################################
