# Supplementary material for: Detection of Epistasis for Flowering Time Using Bayesian Multilocus Estimation in a Barley MAGIC Population
Source: Genetics. 2018 Feb 25;208(2):525–36. doi: 10.1534/genetics.117.300546 (PMC5788519; doi:10.1534/genetics.117.300546)
Supplement: Supplementary file 6 [file 525FileS6.xlsx]

## Sheet: Sheet1
Chromosome	position	SNP1	Chromosome	position	SNP2	BETA_INT	STAT	P-value
1	0.106232	BOPA2_12_10420	2	18.9093	SCRI_RS_153798	-4.40433	60.3102	1.68709e-10
1	85.9773	SCRI_RS_166168	2	19.9008	BK_14	4.69849	60.5266	1.55952e-10
1	87.8746	SCRI_RS_231869	2	19.9008	BK_14	4.6922	60.3208	1.68709e-10
2	18.9093	SCRI_RS_153798	3	70.3258	SCRI_RS_13780	5.99112	102.885	5.39947e-11
2	18.9093	SCRI_RS_153798	3	75.7082	SCRI_RS_189790	4.49314	62.9973	4.75234e-11
2	18.9093	SCRI_RS_153798	3	76.3456	BOPA2_12_10583	5.45722	60.3387	1.68709e-10
2	19.9008	BK_14	3	70.3258	SCRI_RS_13780	6.13748	98.9169	2.61289e-18
2	18.1303	SCRI_RS_153672	4	1.02052	BOPA2_12_31486	4.95037	77.2687	5.33901e-14
2	18.9093	SCRI_RS_153798	4	1.02052	BOPA2_12_31486	5.97221	100.437	1.4225e-18
2	19.9008	BK_14	4	1.02052	BOPA2_12_31486	6.11957	96.7259	7.0429e-18
2	18.9093	SCRI_RS_153798	5	93.4028	BOPA1_8258_330	5.58604	88.4926	3.42689e-16
2	18.9093	SCRI_RS_153798	5	95	BOPA2_12_30855	5.58003	88.3322	3.59241e-16
2	18.9093	SCRI_RS_153798	5	96.25	SCRI_RS_224251	-5.58582	89.2789	2.46095e-16
2	18.9093	SCRI_RS_153798	5	97.3548	SCRI_RS_44800	-5.94935	101.384	1.0364e-18
2	18.9093	SCRI_RS_153798	5	98.7153	SCRI_RS_172024	5.83303	96.4618	7.769e-18
2	18.9093	SCRI_RS_153798	5	98.8889	BOPA2_12_30456	-5.69833	91.8323	6.95833e-17
2	18.9093	SCRI_RS_153798	5	155.764	BOPA1_4103_1386	4.48235	62.4638	6.17728e-11
2	18.9093	SCRI_RS_153798	5	160.486	SCRI_RS_131163	4.42262	60.1952	1.77494e-10
2	19.9008	BK_14	5	93.4028	BOPA1_8258_330	5.73344	85.5083	1.25725e-15
2	19.9008	BK_14	5	95	BOPA2_12_30855	5.72745	85.3599	1.32883e-15
2	19.9008	BK_14	5	96.25	SCRI_RS_224251	-5.73087	86.1966	9.24681e-16
2	19.9008	BK_14	5	97.3548	SCRI_RS_44800	-6.09351	97.399	5.34152e-18
2	19.9008	BK_14	5	98.7153	SCRI_RS_172024	5.97899	92.8709	4.23286e-17
2	19.9008	BK_14	5	98.8889	BOPA2_12_30456	-5.84033	88.473	3.42689e-16
2	18.9093	SCRI_RS_153798	6	54.8867	SCRI_RS_137706	6.03415	103.385	4.44399e-19
2	18.9093	SCRI_RS_153798	6	55.0283	SCRI_RS_115369	4.72171	70.9544	1.06697e-12
2	18.9093	SCRI_RS_153798	6	55.3824	SCRI_RS_137464	4.71905	70.8509	1.1124e-12
2	18.9093	SCRI_RS_153798	6	55.6657	BOPA2_12_20463	6.12115	108.08	7.8042e-20
2	18.9093	SCRI_RS_153798	6	57.2238	SCRI_RS_114613	6.06366	106.604	1.35385e-19
2	18.9093	SCRI_RS_153798	6	57.2238	SCRI_RS_147666	6.12115	108	7.8042e-20
2	19.9008	BK_14	6	54.8867	SCRI_RS_137706	6.18139	99.4818	2.08256e-18
2	19.9008	BK_14	6	55.0283	SCRI_RS_115369	6.1614	100.396	1.4225e-18
2	19.9008	BK_14	6	55.3824	SCRI_RS_137464	6.15873	100.273	1.45249e-18
2	19.9008	BK_14	6	55.6657	BOPA2_12_20463	6.26815	103.876	3.82332e-19
2	19.9008	BK_14	6	57.2238	SCRI_RS_114613	6.20982	102.4	6.53385e-19
2	19.9008	BK_14	6	57.2238	SCRI_RS_147666	6.26818	103.803	3.82332e-19
5	155.556	BOPA1_ConsensusGBS0390_11	6	66.7747	SCRI_RS_175893	4.72305	78.1177	3.52825e-14
5	155.556	SCRI_RS_25330	6	66.7747	SCRI_RS_175893	4.76131	79.0776	2.28789e-14
5	160.756	SCRI_RS_16183	6	66.7747	SCRI_RS_175893	4.71601	76.5334	7.54358e-14
2	23.017	SCRI_RS_143250	7	13.5977	SCRI_RS_153202	4.50934	68.7593	2.95793e-12
2	23.1586	BOPA1_2646_1277	7	13.5977	SCRI_RS_153202	4.52191	69.1884	2.45241e-12
2	23.1586	SCRI_RS_192783	7	13.5977	SCRI_RS_153202	4.5328	69.6914	1.93978e-12
2	26.204	BOPA1_7747_1056	7	13.5977	SCRI_RS_153202	4.46189	67.829	4.47721e-12
2	29.3909	SCRI_RS_182371	7	34.2068	BOPA2_12_30894	-3.3663	69.9582	1.7122e-12
5	125.833	SCRI_RS_186901	7	34.2068	BOPA2_12_30894	-3.32156	67.8861	4.43265e-12
5	125.833	BOPA1_7523_440	7	34.2068	BOPA2_12_30894	-3.32755	68.1801	3.89127e-12
5	155.556	BOPA1_ConsensusGBS0390_11	7	107.603	SCRI_RS_152402	3.92581	68.2761	3.74158e-12
5	155.556	SCRI_RS_25330	7	107.603	SCRI_RS_152402	3.96683	69.3601	2.27109e-12
