# Supplementary material for: Detection of Epistasis for Flowering Time Using Bayesian Multilocus Estimation in a Barley MAGIC Population
Source: Genetics. 2018 Feb 25;208(2):525–36. doi: 10.1534/genetics.117.300546 (PMC5788519; doi:10.1534/genetics.117.300546)
Supplement: Supplementary file 7 [file 525FileS7.xlsx]

## Sheet: Sheet1
Marker	Position	Chromosome	Z10	Z100	Z101	Z102	Z103	Z104	Z105	Z106	Z107	Z108	Z109	Z11	Z110	Z111	Z112	Z113	Z114	Z115	Z116	Z117	Z118	Z119	Z12	Z120	Z121	Z122	Z124	Z125	Z126	Z127	Z128	Z13	Z130	Z131	Z132	Z133	Z134	Z135	Z136	Z137	Z138	Z139	Z14	Z140	Z141	Z142	Z143
BK_01	104.816	1H	G	T	T	G	G	T	T	T	T	G	G	G	G	T	T	T	T	T	G	T	G	T	T	G	T	T	G	T	T	T	T	T	G	G	T	G	G	G	T	G	T	G	T	G	G	T	T
BK_03	67.7762	7H	T	T	T	T	T	T	T	T	T	T	T	T	T	T	T	T	T	C	T	C	T	C	T	T	T	T	T	C	T	T	T	T	C	C	T	T	T	T	T	T	T	T	T	T	T	T	T
BK_04	136.597	5H	C	C	C	C	C	C	C	C	C	C	C	C	C	C	C	C	C	C	C	C	C	C	C	C	C	C	C	C	C	C	C	C	C	C	C	C	C	T	C	T	C	C	C	C	C	C	T
BK_05	34.3484	7H	C	T	T	C	T	T	T	T	T	C	T	C	T	T	T	T	T	C	T	C	T	C	C	T	T	T	T	T	T	T	C	C	C	T	C	T	T	C	C	T	T	T	C	T	T	C	T
BK_07	70.5382	7H	A	A	A	A	A	A	A	A	A	A	A	A	A	A	A	A	A	G	A	G	A	G	A	A	A	A	A	G	A	A	A	A	G	G	A	A	A	A	A	A	A	NA	A	A	A	A	A
BK_08	46.1756	3H	G	G	G	G	G	G	G	C	G	G	G	G	G	G	G	G	G	G	G	G	G	G	C	G	G	G	G	G	G	G	G	G	G	G	G	G	G	C	G	C	G	G	G	G	G	G	C
BK_12	19.9008	2H	C	A	A	A	A	A	A	A	A	A	A	A	A	A	A	A	A	A	A	A	A	A	A	A	A	A	A	A	A	A	A	A	A	A	A	A	A	A	A	A	A	A	A	A	A	A	A
BK_14	19.9008	2H	G	A	A	A	A	A	A	A	A	A	A	A	A	A	A	A	A	A	A	A	A	A	A	A	A	A	A	A	A	A	A	A	A	A	A	A	A	A	A	A	A	A	A	A	A	A	A
BK_15	19.9008	2H	G	A	A	A	A	A	A	A	A	A	A	A	A	A	A	A	A	A	A	A	A	A	A	A	A	A	A	A	A	A	A	A	A	A	A	A	A	A	A	A	A	A	A	A	A	A	A
BK_16	19.9008	2H	C	G	G	G	G	G	G	G	G	G	G	G	G	G	G	G	G	G	G	G	G	G	G	G	G	G	G	G	G	G	G	G	G	G	G	G	G	G	G	G	G	G	G	G	G	G	G
BK_17	125.764	5H	G	G	G	C	G	G	G	C	G	G	C	G	G	G	C	G	C	G	C	G	C	G	G	C	C	C	G	C	G	C	G	G	G	C	C	C	G	G	G	G	C	C	C	G	C	G	G
BK_22	95	5H	T	G	T	G	T	T	T	G	G	T	G	T	T	T	G	T	G	T	G	G	G	G	G	G	T	G	G	G	T	T	G	T	G	G	G	G	T	G	T	T	G	G	T	T	T	T	T
BOPA1_10012_1239	51.6289	3H	G	G	G	G	G	G	G	A	G	G	G	A	G	G	G	G	G	G	A	G	G	G	A	G	G	G	G	G	G	G	G	G	G	G	A	G	G	A	G	A	G	A	G	A	G	G	A
BOPA1_1001_1187	27.4788	4H	A	A	A	A	A	A	A	G	A	A	A	G	A	A	A	A	A	A	A	A	A	A	G	A	A	A	A	A	A	A	A	G	A	A	G	A	G	G	A	G	A	A	A	A	A	A	G
BOPA1_10047_338	118.889	5H	A	A	A	A	A	A	A	A	A	A	A	A	A	A	A	A	A	A	A	A	A	A	A	A	A	A	A	A	A	A	A	A	A	A	A	A	A	A	A	A	A	A	A	A	A	A	A
BOPA1_10070_1435	61.4731	1H	A	A	A	A	A	A	A	G	A	A	A	A	A	A	A	A	A	A	A	A	A	A	A	A	A	A	A	A	A	A	A	A	A	A	A	A	A	A	A	A	A	A	A	A	A	A	A
BOPA1_1007_651	115.935	6H	G	A	A	A	G	G	A	G	A	A	A	G	A	A	G	A	A	G	G	G	G	A	A	G	G	G	G	G	A	A	A	G	A	G	A	A	A	G	G	A	G	G	G	A	G	A	G
BOPA1_1009_1089	49.4359	6H	A	A	A	A	A	A	A	A	A	A	A	A	A	A	A	A	A	A	A	A	A	A	A	A	A	A	A	A	A	A	A	A	A	A	A	A	A	A	A	A	A	A	A	A	A	A	G
BOPA1_1011_1338	134.722	5H	G	G	G	A	G	G	G	A	G	R	A	G	R	G	A	G	A	A	A	R	A	G	R	G	R	A	A	A	G	A	R	G	G	A	A	A	R	A	G	A	A	A	A	G	A	R	A
BOPA1_10126_999	53.2578	3H	A	A	A	A	A	A	A	G	A	A	A	G	A	A	A	A	A	A	G	A	A	A	G	A	A	A	A	A	A	A	A	G	A	A	G	A	A	G	A	G	A	G	A	G	A	A	G
BOPA1_1016_376	71.034	1H	G	A	A	A	A	A	A	A	A	A	A	A	A	A	A	A	A	A	A	A	A	A	A	A	A	A	A	A	A	A	A	G	A	A	A	A	A	A	A	A	A	A	A	A	A	A	A
BOPA1_10248_954	52.03	3H	A	C	C	C	A	C	A	C	C	C	A	C	C	A	C	A	C	C	C	C	A	A	C	A	C	A	A	C	C	C	A	A	C	A	C	A	C	C	C	C	C	C	C	C	C	C	C
BOPA1_10255_529	43.3428	4H	A	G	A	G	A	G	A	G	A	A	A	G	A	G	A	A	G	A	G	A	A	A	G	A	G	G	G	G	G	G	G	G	A	G	G	A	G	G	G	G	A	G	G	G	A	G	G
BOPA1_10273_543	111.967	4H	G	A	A	A	A	A	A	A	A	A	A	G	A	A	A	A	A	A	A	A	A	A	G	A	A	A	A	A	A	A	A	A	A	A	A	A	A	A	A	A	A	A	G	A	A	A	A
BOPA1_10317_448	61.4356	3H	A	G	G	G	A	G	A	A	A	G	A	A	G	A	G	A	G	G	A	G	A	A	A	A	G	A	A	G	G	G	A	A	G	A	A	A	G	A	G	A	G	A	G	G	G	G	A
BOPA1_10360_563	101.062	1H	A	A	A	A	C	A	A	A	A	A	C	A	A	A	A	A	A	A	A	A	C	A	A	C	A	C	C	A	A	A	A	A	C	C	A	C	A	C	A	C	A	C	A	A	C	A	A
BOPA1_10386_329	162.5	5H	G	A	A	A	A	A	A	A	A	G	A	A	A	A	A	A	A	A	A	A	A	A	G	A	A	A	A	A	A	A	A	G	A	A	A	A	A	A	A	A	A	A	A	A	A	A	G
BOPA1_1038_754	96.4589	3H	A	A	G	A	G	G	A	A	A	G	A	A	A	A	G	G	A	G	G	A	A	A	A	A	G	G	G	G	G	A	A	A	A	A	A	G	A	A	A	A	G	A	A	G	G	G	A
BOPA1_1041_1441	49.0793	6H	G	G	A	G	G	G	A	A	A	G	G	G	G	A	A	G	A	A	G	A	G	G	G	G	G	G	A	G	G	A	A	A	A	A	G	A	A	A	G	A	A	G	A	G	A	G	A
BOPA1_10425_725	95.0425	6H	G	G	G	G	G	G	G	G	G	G	G	G	G	G	G	G	G	G	G	G	G	G	G	G	G	G	G	G	G	G	G	G	G	G	G	G	G	G	G	G	G	G	G	G	G	G	G
BOPA1_10489_586	59.915	2H	A	G	G	A	G	G	G	G	G	G	G	A	G	G	G	G	A	A	G	A	G	G	A	G	A	G	G	A	G	A	G	G	G	A	G	A	G	A	G	G	A	G	A	A	G	A	G
BOPA1_10535_217	116.147	6H	A	G	G	G	A	A	G	G	G	G	G	A	G	G	G	G	G	G	A	G	A	G	G	G	G	G	G	G	G	G	G	A	G	G	G	G	G	G	A	G	G	G	G	G	G	G	G
BOPA1_10669_188	93.4028	5H	A	G	G	G	A	A	A	G	G	A	G	A	A	A	G	A	G	A	G	G	G	G	G	G	A	G	G	G	A	A	G	G	G	G	G	G	A	G	A	A	G	G	G	A	A	A	A
BOPA1_1066_2110	24.4334	6H	C	G	C	C	C	C	C	C	G	C	C	C	C	G	C	G	C	C	C	C	G	G	G	G	G	C	G	G	C	G	G	C	G	G	G	G	C	G	G	C	G	C	C	C	G	C	C
BOPA1_10687_540	100.85	6H	G	A	A	A	A	A	A	A	A	A	A	G	A	A	A	A	A	A	A	A	A	A	A	A	A	A	A	A	A	A	A	G	A	A	A	A	A	A	A	G	A	A	A	A	A	A	G
BOPA1_10719_459	55.949	2H	G	G	A	G	A	A	G	G	G	A	G	G	G	A	G	A	G	G	G	G	A	G	G	G	G	G	G	G	A	G	G	G	G	G	G	G	G	G	G	G	G	A	G	G	A	G	G
BOPA1_1073_916	17.5637	7H	A	A	A	A	A	A	A	A	A	A	A	A	A	A	A	A	A	A	A	A	A	A	A	A	A	A	A	A	A	A	A	A	A	A	A	A	A	A	A	A	A	A	A	A	A	A	A
BOPA1_1077_457	51.2748	4H	G	A	G	G	G	A	G	G	G	G	G	G	G	A	G	G	A	G	G	G	G	G	G	A	A	A	A	A	A	G	A	G	G	A	G	G	G	G	A	G	G	A	G	A	G	A	G
BOPA1_10922_503	21.3173	1H	A	G	G	A	A	G	A	A	A	A	A	A	A	A	A	A	G	A	A	A	G	A	A	A	A	A	A	A	G	A	A	A	A	A	A	A	G	A	G	A	A	A	A	A	A	A	A
BOPA1_1096_1482	68.6969	6H	C	C	A	C	C	C	A	C	A	C	C	C	C	A	A	C	A	A	C	A	C	C	C	C	C	C	C	C	C	C	A	C	A	A	C	A	A	C	C	C	A	C	C	C	A	C	C
BOPA1_11016_603	60.6232	6H	G	G	A	G	G	G	A	G	A	G	G	G	G	A	A	G	A	A	G	A	G	G	G	G	G	G	A	G	G	A	A	G	A	A	G	A	A	G	G	G	A	G	G	G	A	G	G
BOPA1_1107_392	65.4391	7H	C	C	C	C	C	C	C	C	C	C	C	C	C	C	C	C	C	A	C	A	C	A	C	C	C	C	C	A	C	C	C	C	A	A	C	C	C	C	C	C	C	C	C	C	C	C	C
BOPA1_11116_257	73.017	3H	A	G	G	G	A	G	A	G	A	G	A	G	G	A	G	A	G	G	A	A	A	A	G	A	G	A	A	G	G	G	A	G	A	A	A	A	G	G	G	A	G	A	G	G	G	G	G
BOPA1_111_499	107.834	2H	G	A	G	A	G	G	G	A	G	A	A	G	A	A	A	G	G	A	G	G	A	G	G	G	G	A	A	G	G	G	A	A	G	A	G	G	G	A	G	A	G	G	G	G	G	G	A
BOPA1_11293_490	63.6686	4H	A	A	G	G	G	G	G	A	G	G	G	A	G	A	G	G	A	G	G	G	G	G	A	A	A	A	A	A	A	G	A	G	G	A	G	G	G	A	A	A	G	A	G	A	G	A	G
BOPA1_1140_1508	66.0765	6H	A	A	G	A	A	A	G	G	G	A	A	A	A	G	G	A	G	G	A	G	A	A	A	A	A	A	G	A	A	A	G	G	G	G	A	G	G	G	A	G	G	A	G	A	G	A	A
BOPA1_11454_414	130.737	1H	G	G	G	C	C	G	C	G	G	G	G	G	G	G	C	G	G	G	G	G	G	C	C	C	G	G	C	G	C	C	G	G	C	C	G	C	C	G	G	G	G	C	G	G	C	C	G
BOPA1_11470_478	144.931	5H	A	G	G	A	G	A	G	A	G	A	A	A	A	A	A	G	A	A	A	G	A	G	A	G	G	A	A	A	G	A	A	G	G	A	A	A	G	A	G	A	A	G	A	A	A	G	A
BOPA1_11591_265	88.5269	2H	A	A	A	G	A	A	A	A	A	G	A	A	G	G	A	A	A	A	A	A	A	A	A	A	A	A	A	A	A	A	G	G	A	A	A	A	A	G	A	A	A	A	A	A	A	A	A
BOPA1_11603_445	60.8357	1H	C	C	C	G	C	C	C	C	C	G	G	G	G	C	C	C	C	G	G	C	G	C	G	C	C	G	G	G	C	C	C	C	C	G	G	G	G	C	C	C	G	G	C	C	C	C	C
BOPA1_11657_398	122.592	3H	G	G	G	G	G	G	G	G	G	G	G	G	G	G	G	G	G	G	G	G	G	G	G	G	G	G	G	G	G	G	G	G	G	G	G	G	G	G	G	G	G	G	G	G	G	G	A
BOPA1_1178_279	99.7875	7H	C	C	C	C	C	C	C	C	C	C	C	C	C	C	C	C	C	C	C	C	C	C	C	C	C	C	C	C	C	C	C	C	C	C	C	C	C	C	C	C	C	C	C	C	C	C	C
BOPA1_1180_70	45.6799	4H	A	G	A	G	A	G	A	G	A	A	A	G	A	G	A	A	G	A	G	A	A	A	G	A	G	G	G	G	G	G	G	G	A	G	G	A	G	G	G	G	A	G	G	G	A	G	G
BOPA1_11832_415	68.9802	3H	A	G	G	G	A	G	A	G	A	G	A	G	G	A	G	A	G	G	A	A	A	A	G	A	G	A	A	G	G	G	A	G	A	A	A	A	G	G	G	G	G	A	G	G	G	G	G
BOPA1_1190_86	55.949	1H	G	G	G	G	G	G	G	A	G	G	G	G	G	G	G	G	G	G	G	G	G	G	G	G	G	G	G	G	G	G	G	G	G	G	G	G	G	G	G	G	G	G	G	G	G	G	G
BOPA1_12005_188	43.9583	5H	A	A	A	A	A	A	A	A	A	A	A	A	A	A	A	A	A	A	A	A	A	A	A	A	A	A	A	A	A	A	A	A	A	A	A	A	A	A	A	A	A	A	A	A	A	A	A
BOPA1_12007_70	51.6289	3H	G	A	A	A	G	A	G	G	A	A	G	G	A	G	A	G	A	A	G	A	G	G	G	G	A	G	G	A	A	A	G	G	A	G	G	G	A	G	A	G	A	G	A	G	A	A	G
BOPA1_12027_128	91.9263	7H	G	A	G	G	G	A	G	G	G	G	G	G	G	G	G	G	G	A	G	A	G	A	G	A	G	A	G	A	G	G	G	G	A	A	G	G	G	G	A	G	G	A	A	A	A	G	A
BOPA1_12045_83	46.7361	5H	G	A	G	G	G	G	G	G	G	G	G	G	G	G	G	A	G	G	G	G	G	G	G	G	G	G	G	G	G	G	G	G	G	G	G	G	G	G	G	G	G	G	G	G	G	G	G
BOPA1_1204_1104	140.139	5H	A	A	A	G	A	A	A	G	A	A	G	A	A	A	G	A	G	G	G	A	G	A	A	A	A	G	G	G	A	G	A	A	A	G	G	G	A	A	A	A	G	G	G	A	G	A	A
BOPA1_1212_890	70.6799	7H	C	C	C	C	C	C	C	C	C	C	C	C	C	C	C	C	C	G	C	G	C	G	C	C	C	C	C	G	C	C	C	C	G	G	C	C	C	C	C	C	C	C	C	C	C	C	C
BOPA1_1213_1959	37.6062	7H	A	A	A	A	A	A	A	G	A	A	A	A	A	A	A	A	A	A	A	A	A	A	A	A	A	A	A	A	A	A	A	A	A	A	A	A	A	A	A	G	A	A	A	A	A	A	G
BOPA1_12210_480	43.6261	6H	G	G	G	G	G	G	G	G	G	G	G	G	G	G	G	G	G	G	G	G	G	G	A	G	G	G	G	G	G	G	A	A	G	G	G	G	G	A	G	A	G	G	A	G	A	G	G
BOPA1_12239_662	50.7082	7H	A	A	A	A	A	A	A	A	A	A	A	A	A	A	A	A	A	A	A	A	A	A	A	A	A	A	A	A	A	A	A	A	A	A	A	A	A	A	A	A	A	A	A	A	A	A	A
BOPA1_12280_797	67.7762	3H	A	G	G	G	A	G	A	G	A	G	A	G	G	A	G	A	G	G	A	A	A	A	G	A	G	A	A	G	G	G	A	G	A	A	A	A	G	G	G	G	G	A	G	G	G	G	G
BOPA1_12368_207	134.419	7H	G	G	C	C	G	C	G	G	G	G	G	C	G	C	G	C	C	G	G	G	G	G	G	G	G	G	G	G	G	G	G	C	G	G	G	G	G	G	G	G	G	G	G	G	C	G	G
BOPA1_12384_427	88.7394	6H	G	G	A	G	G	G	A	G	A	G	G	G	G	A	A	G	A	G	G	A	G	G	G	G	G	G	G	G	G	G	G	G	A	G	G	A	A	G	G	G	G	G	G	A	G	G	G
BOPA1_1241_1649	99.4334	4H	A	C	C	C	A	C	A	C	C	A	A	A	A	C	A	C	C	A	C	A	A	A	A	C	A	C	C	C	C	A	A	A	C	A	A	A	A	C	C	A	A	C	A	C	C	A	A
BOPA1_12492_541	72.5212	1H	A	A	A	A	A	A	A	G	A	A	A	A	A	A	A	A	A	A	A	A	A	A	A	A	A	A	A	A	A	A	A	A	A	A	A	A	A	A	A	A	A	A	A	A	A	A	A
BOPA1_1250_923	119.331	2H	G	G	G	G	G	G	G	G	G	A	G	G	G	G	G	G	G	G	G	G	G	G	G	G	G	G	G	G	G	G	A	G	G	G	G	G	G	G	G	G	G	G	G	G	G	G	A
BOPA1_12701_485	32.7904	7H	G	G	G	G	G	G	G	A	G	G	G	G	G	G	G	G	G	G	G	G	G	G	G	G	G	G	G	G	G	G	G	G	G	G	G	G	G	G	G	A	G	G	G	G	G	G	A
BOPA1_1270_1263	95.1841	1H	C	G	G	C	G	G	G	G	G	C	G	C	C	G	G	G	G	G	C	G	G	G	G	G	G	G	G	G	G	G	G	G	G	G	G	G	G	G	G	G	G	G	G	C	G	G	G
BOPA1_1275_734	55.5949	2H	A	A	G	A	G	G	A	A	A	G	A	A	A	G	A	G	A	A	A	A	G	A	A	A	A	A	A	A	G	A	A	A	A	A	A	A	A	A	A	A	A	G	A	A	G	A	A
BOPA1_1283_332	141.643	2H	C	A	C	A	C	C	A	A	C	A	A	A	C	A	C	A	C	C	C	C	A	A	A	C	A	A	C	A	C	A	C	A	C	A	C	A	C	A	C	C	C	C	A	C	C	A	C
BOPA1_1290_729	70.9632	7H	A	A	A	A	A	A	A	A	A	A	A	A	A	A	A	A	A	G	A	G	A	G	A	A	A	A	A	G	A	A	A	A	G	G	A	A	A	A	A	A	A	A	A	A	A	A	A
BOPA1_12925_332	169.375	5H	G	G	G	G	G	C	C	G	C	G	C	G	C	C	C	G	C	C	C	C	C	C	C	C	C	C	C	C	C	C	G	G	C	C	C	C	C	C	C	G	C	G	G	C	G	C	G
BOPA1_1294_473	48.3711	1H	A	A	A	G	A	A	A	G	A	A	A	A	G	A	A	A	A	A	G	A	A	A	A	A	A	A	A	A	A	A	A	A	A	A	G	A	A	G	A	G	A	A	G	A	A	A	A
BOPA1_13081_199	76.3456	3H	G	G	G	A	A	G	A	G	A	G	A	G	G	A	G	A	G	G	A	A	A	A	G	A	G	A	A	G	G	G	A	G	A	A	A	A	G	G	G	A	G	A	A	G	G	G	G
BOPA1_13095_187	131.941	1H	A	A	A	C	A	A	A	A	A	C	A	A	A	A	A	A	A	A	A	A	A	A	C	A	A	A	A	A	A	C	A	A	A	A	A	A	C	A	A	A	A	A	A	A	A	A	A
BOPA1_13108_412	128.258	7H	G	G	G	G	G	G	C	G	G	G	G	G	G	G	G	G	C	C	G	G	G	C	G	C	G	C	G	C	G	G	G	G	G	C	G	C	G	G	C	C	C	C	C	G	C	G	C
BOPA1_1344_930	146.246	2H	G	G	A	G	A	A	A	G	A	G	G	G	A	G	A	G	G	A	A	A	G	G	A	A	A	G	A	G	A	G	A	A	A	A	A	G	G	G	G	A	A	A	A	A	A	G	A
BOPA1_1385_827	51.4164	4H	A	G	A	A	A	G	A	G	A	A	A	G	A	G	A	A	G	A	A	A	A	A	G	G	G	G	G	G	G	A	G	A	A	G	A	A	A	G	G	G	A	G	A	G	A	G	A
BOPA1_1394_1222	126.806	5H	C	C	C	G	C	C	C	G	C	C	G	C	C	C	G	C	G	C	G	C	G	C	C	G	G	G	C	G	C	G	C	C	C	G	G	G	C	C	C	C	G	G	G	C	G	C	C
BOPA1_1435_670	98.6544	3H	A	G	G	G	G	G	G	A	G	G	G	A	G	G	G	G	A	G	G	G	G	G	G	G	G	G	G	G	G	G	G	A	G	G	G	G	A	A	A	G	G	G	G	G	G	G	G
BOPA1_14371_423	94.6176	1H	G	G	G	C	G	G	G	G	G	C	G	G	C	G	G	G	G	G	C	G	G	G	G	G	G	G	G	G	G	G	G	G	G	G	G	G	G	G	G	G	G	G	G	C	G	G	G
BOPA1_1440_1148	9.56091	3H	C	A	A	A	A	A	A	C	A	A	A	C	A	A	A	A	C	A	A	A	A	A	C	A	A	A	A	A	A	A	A	C	A	A	A	A	C	C	C	A	A	A	C	A	A	A	A
BOPA1_1447_464	38.102	2H	G	G	G	G	G	G	G	G	G	A	G	G	G	A	G	G	G	G	G	G	G	G	G	G	G	G	G	G	G	G	G	G	G	G	G	G	G	G	G	G	G	G	G	G	G	G	A
BOPA1_1473_1115	117.554	6H	C	G	G	G	G	G	G	G	G	C	G	C	C	G	G	G	G	G	G	G	G	G	C	G	G	G	G	G	G	G	G	G	G	G	G	G	G	G	G	G	G	G	G	G	G	G	G
BOPA1_14832_296	107.365	2H	G	A	G	G	G	G	G	A	G	A	A	G	A	A	A	G	G	A	G	G	A	G	G	G	G	A	A	G	G	G	A	A	G	A	G	G	G	A	G	A	G	G	G	G	G	G	A
BOPA1_1490_959	57.153	6H	G	G	A	G	G	G	A	G	A	G	G	G	G	A	A	G	A	A	G	A	G	G	G	G	G	G	A	G	G	A	A	G	A	A	G	A	A	G	G	G	A	G	G	G	A	G	G
BOPA1_1497_628	97.9462	1H	G	A	A	A	A	A	A	A	A	A	A	G	A	A	A	A	A	A	A	A	A	A	A	A	A	A	A	A	A	A	A	A	A	A	A	A	A	A	A	A	A	A	A	A	A	A	A
BOPA1_1499_290	8.49858	3H	C	C	C	C	C	C	C	C	C	C	C	C	C	C	C	C	C	C	C	C	C	C	C	C	C	C	C	C	C	C	C	G	C	C	C	C	C	C	C	G	C	C	G	C	C	C	C
BOPA1_1511_545	29.8159	7H	A	A	A	A	A	A	A	A	A	A	A	A	A	A	A	A	A	A	A	A	A	A	A	A	A	A	A	A	A	A	A	A	A	A	A	A	A	A	A	A	A	A	A	A	A	A	A
BOPA1_1513_514	14.7309	4H	G	G	G	G	A	G	A	G	A	G	A	G	G	G	A	A	G	A	G	A	A	A	G	A	A	A	A	A	G	G	G	G	A	A	G	A	G	A	G	A	A	A	G	A	G	A	A
BOPA1_15141_257	39.3768	3H	G	A	A	A	A	A	A	G	A	A	A	G	A	A	A	A	A	A	A	A	A	A	G	A	A	A	A	A	A	A	A	A	A	A	A	A	A	G	A	G	A	A	A	A	A	A	A
BOPA1_1518_624	66.0765	7H	G	G	G	G	G	G	G	G	G	G	G	G	G	G	G	G	G	A	G	A	G	A	G	G	G	G	G	A	G	G	G	G	A	A	G	G	G	G	G	G	G	G	G	G	G	G	G
BOPA1_1523_1136	78.6827	4H	T	A	A	A	A	A	A	A	A	A	A	T	A	A	A	A	A	A	A	A	A	A	T	A	A	A	A	A	A	A	A	A	A	A	A	A	A	A	A	A	A	A	A	A	A	A	A
BOPA1_1549_1898	70.6799	7H	G	G	G	G	G	G	G	G	G	G	G	G	G	G	G	G	G	A	G	A	G	A	G	G	G	G	G	A	G	G	G	G	A	A	G	G	G	G	G	G	G	G	G	G	G	G	G
BOPA1_1555_631	1.6289	7H	G	G	A	G	G	A	A	G	G	A	A	A	A	A	G	A	A	G	A	A	A	A	G	G	A	G	A	A	A	G	G	A	A	A	G	G	G	G	G	G	A	A	G	A	A	G	G
BOPA1_1565_514	65.9348	6H	A	A	G	A	A	A	G	G	G	A	A	A	A	G	G	A	G	G	A	G	A	A	A	A	A	A	G	A	A	A	G	G	G	G	A	G	G	G	A	G	G	A	G	A	G	A	A
BOPA1_1578_552	74.2918	7H	A	A	A	A	A	A	A	A	A	A	A	A	A	A	A	A	A	G	A	G	A	G	A	A	A	A	A	G	A	A	A	A	G	G	A	A	A	A	A	A	A	A	A	A	A	A	A
BOPA1_1582_63	4.16667	5H	T	T	T	T	A	T	T	T	T	T	T	T	T	T	T	A	T	T	T	T	T	T	T	T	T	T	T	T	T	T	T	T	T	T	T	T	A	T	A	T	T	T	T	A	T	T	T
BOPA1_1583_522	62.5	5H	G	A	A	G	A	A	G	A	A	G	A	G	G	A	A	A	A	G	A	A	A	A	G	A	A	G	A	A	A	A	G	G	A	A	G	A	G	G	G	G	A	A	G	A	A	G	A
BOPA1_1584_263	107.153	2H	A	A	A	G	A	A	A	G	A	G	A	A	G	G	A	A	A	A	A	A	A	A	A	A	A	A	A	A	A	A	G	G	A	A	A	A	A	G	A	G	A	A	A	A	A	A	G
BOPA1_1590_544	131.445	7H	A	G	G	G	G	G	A	A	A	A	A	G	G	G	A	G	G	A	A	A	G	A	A	A	A	A	A	A	G	A	A	G	A	A	A	A	A	A	G	A	A	G	A	A	G	A	A
BOPA1_1593_1597	22.238	4H	A	A	A	A	A	A	A	G	A	A	A	G	A	A	A	A	A	A	A	A	A	A	G	A	A	A	A	A	A	A	A	G	A	A	A	A	A	G	A	G	A	A	A	A	A	A	G
BOPA1_1597_158	116.006	6H	C	G	G	G	C	C	G	C	G	G	G	C	G	G	C	G	G	C	C	C	C	G	G	C	C	C	C	C	G	G	G	C	G	C	G	G	G	C	C	G	C	C	C	G	C	G	C
BOPA1_1625_303	100.779	1H	A	A	A	A	G	A	A	A	A	A	G	A	A	A	A	A	A	A	A	A	G	A	A	G	A	G	G	A	A	A	A	A	G	G	A	G	A	G	A	G	A	G	A	A	A	A	A
BOPA1_1628_410	24.5042	6H	A	G	G	G	G	G	G	G	G	G	G	A	G	G	G	G	G	G	G	G	G	G	G	G	G	G	G	G	G	G	G	G	G	G	G	G	G	G	G	G	G	G	G	G	G	G	G
BOPA1_1635_691	89.8017	2H	G	G	G	A	G	G	G	G	G	A	G	G	A	A	G	G	G	G	G	G	G	G	G	G	G	G	G	G	G	G	A	A	G	G	G	G	G	A	G	G	G	G	G	G	G	G	G
BOPA1_1639_613	66.507	3H	G	A	A	A	G	A	G	G	G	A	G	G	A	G	A	G	A	A	G	G	G	G	G	G	A	G	G	A	A	A	G	G	G	G	G	G	A	G	A	G	A	G	A	A	A	A	G
BOPA1_1660_347	12.7479	7H	A	C	C	A	A	C	C	A	A	A	C	A	C	C	A	C	C	A	C	C	C	C	A	A	C	A	C	C	C	C	A	C	C	C	A	A	A	A	A	A	C	C	A	C	C	A	A
BOPA1_1670_369	67.1388	1H	G	G	G	G	G	G	G	G	G	G	G	A	G	G	G	G	G	G	G	G	G	G	A	G	G	G	G	G	G	G	G	G	G	G	G	G	G	G	G	G	G	G	G	G	G	G	G
BOPA1_1692_742	0	6H	A	G	G	A	G	G	G	G	G	G	G	A	A	G	G	G	G	G	G	G	G	G	G	G	G	G	G	G	G	G	G	G	G	G	G	G	G	A	G	G	G	G	A	G	G	G	G
BOPA1_1697_636	122.361	5H	A	A	A	A	A	A	A	A	A	A	A	A	A	A	A	A	A	A	A	A	A	A	A	A	A	A	A	A	A	A	A	A	A	A	A	A	A	G	A	G	A	A	A	A	A	A	A
BOPA1_171_1301	62.5	5H	A	C	C	A	C	C	A	C	C	A	C	A	A	C	C	C	C	A	C	C	C	C	A	C	C	A	C	C	C	C	A	A	C	C	A	C	A	A	A	A	C	C	A	C	C	A	C
BOPA1_1735_1424	65.4391	7H	A	A	A	A	A	A	A	A	A	A	A	A	A	A	A	A	A	G	A	G	A	G	A	A	A	A	A	G	A	A	A	A	G	G	A	A	A	A	A	A	A	A	A	A	A	A	A
BOPA1_1746_1527	54.6742	3H	C	A	A	A	C	A	C	C	A	A	C	C	A	C	A	C	A	A	A	A	C	C	C	C	A	C	C	A	A	A	C	C	A	C	A	C	A	C	A	C	A	A	A	A	A	A	C
BOPA1_1761_804	144.653	5H	A	G	G	A	G	A	G	A	G	A	A	A	A	A	A	G	A	A	A	G	A	G	A	G	G	A	A	A	G	A	A	G	G	A	A	A	G	A	G	A	A	G	A	A	A	G	A
BOPA1_1769_545	17.0133	6H	A	T	T	A	T	T	T	T	T	T	T	A	A	T	T	T	T	T	T	T	T	T	T	T	T	T	T	T	T	T	T	T	T	T	T	T	T	T	T	T	T	T	T	T	T	T	T
BOPA1_1789_782	106.303	7H	G	G	G	G	G	G	C	G	G	C	C	C	C	G	C	G	G	G	G	C	G	G	C	G	C	G	C	G	G	G	C	C	G	G	G	C	C	G	G	G	G	G	G	G	G	C	G
BOPA1_1800_1101	93.8385	7H	T	T	A	A	A	T	A	A	A	A	A	A	A	T	A	A	A	T	A	T	A	T	T	T	A	T	A	T	A	A	A	T	T	T	A	A	A	A	T	A	A	T	T	T	T	A	T
BOPA1_1831_241	2.69122	3H	G	A	A	A	A	A	A	G	A	A	A	A	A	A	A	A	A	A	A	A	A	A	G	A	A	A	A	A	A	A	A	A	A	A	A	A	A	G	A	A	A	A	A	A	A	A	A
BOPA1_1847_1745	140.864	7H	G	G	A	A	G	A	G	G	G	G	G	A	G	A	G	A	A	G	G	G	G	G	G	G	G	G	G	G	G	G	A	G	G	G	A	G	G	G	G	G	G	G	G	G	A	G	G
BOPA1_1852_509	113.244	6H	C	C	C	C	C	C	C	C	C	A	C	C	A	C	C	C	C	C	C	C	C	C	A	C	C	C	C	C	C	C	C	C	C	C	C	C	C	C	C	C	C	C	C	C	C	C	C
BOPA1_1865_396	19.051	2H	C	G	G	G	G	G	G	G	G	G	G	C	G	G	G	G	G	G	G	G	G	G	C	G	G	G	G	G	G	G	G	C	G	G	G	G	G	G	G	G	G	G	G	G	G	G	C
BOPA1_1872_1372	9.84419	6H	G	G	G	G	G	G	G	G	G	G	G	G	G	G	G	G	G	G	G	G	G	G	G	G	G	G	G	G	G	G	G	G	G	G	G	G	G	G	G	G	G	G	G	G	G	G	G
BOPA1_1894_2132	119.83	7H	A	A	G	A	G	A	G	A	G	A	A	A	A	A	A	A	G	G	A	A	G	G	A	G	A	G	A	G	G	A	A	A	G	G	A	G	A	G	G	G	G	G	G	A	G	A	G
BOPA1_1910_1343	48.3765	5H	A	G	A	A	A	A	A	A	A	A	A	A	A	A	A	G	A	A	A	A	A	A	A	A	A	A	A	A	A	A	A	A	A	A	A	A	A	A	A	A	A	A	A	A	A	A	A
BOPA1_1911_55	60.4816	6H	G	G	G	G	G	G	G	A	G	G	G	A	G	G	G	G	G	G	G	G	G	G	A	G	G	G	G	G	G	G	G	A	G	G	G	G	G	A	G	A	G	G	A	G	G	G	A
BOPA1_1923_265	97.9462	1H	C	A	A	A	A	A	A	A	A	A	A	C	A	A	A	A	A	A	A	A	A	A	A	A	A	A	A	A	A	A	A	A	A	A	A	A	A	A	A	A	A	A	A	A	A	A	A
BOPA1_1946_698	70.8215	2H	C	C	C	C	C	C	C	A	C	C	C	C	C	C	C	C	C	C	C	C	C	C	C	C	C	C	C	C	C	C	C	C	C	C	C	C	C	C	C	A	C	C	C	C	C	C	A
BOPA1_1954_1198	111.967	4H	G	A	A	A	G	A	G	A	A	G	A	G	A	A	A	G	A	G	A	A	A	G	G	G	G	A	A	G	A	A	G	G	A	G	G	G	G	A	G	A	G	A	G	A	A	A	G
BOPA1_1996_652	3.6119	4H	A	A	A	A	A	A	A	A	A	A	A	A	A	A	A	A	A	A	A	A	A	A	A	A	A	A	A	A	A	A	A	A	A	A	A	A	A	T	A	T	A	A	A	A	A	A	T
BOPA1_2020_539	86.6147	2H	G	G	G	A	G	G	G	G	G	A	G	G	A	A	G	G	G	G	G	G	G	G	G	G	G	G	G	G	G	G	A	G	G	G	G	G	G	A	G	G	G	G	G	G	G	G	G
BOPA1_2028_1571	52.1955	4H	A	G	A	G	A	G	A	A	A	A	A	A	A	G	A	A	G	A	G	A	A	A	A	G	G	G	G	G	G	G	G	A	A	G	G	A	G	A	G	A	A	G	G	G	A	G	A
BOPA1_2036_1027	66.289	1H	A	A	A	A	A	A	A	G	A	A	A	A	A	A	A	A	A	A	A	A	A	A	A	A	A	A	A	A	A	A	A	A	A	A	A	A	A	A	A	A	A	A	A	A	A	A	A
BOPA1_2041_1317	50.3541	6H	A	A	G	A	A	A	G	A	G	A	A	A	A	G	G	A	G	G	A	G	A	A	A	A	A	A	G	A	A	G	G	A	G	G	A	G	G	A	A	A	G	A	A	A	G	A	G
BOPA1_2047_850	75.4958	6H	G	A	A	A	A	A	A	A	A	A	A	G	A	A	A	A	A	A	A	A	A	A	G	A	A	A	A	A	A	A	A	G	A	A	A	A	A	G	A	G	A	A	G	A	A	A	G
BOPA1_2052_792	137.677	2H	A	A	A	A	A	A	A	A	A	A	A	G	A	A	A	A	A	A	A	A	A	A	G	A	A	A	A	A	A	A	A	G	A	A	A	A	A	G	A	G	A	A	A	A	A	A	A
BOPA1_2055_947	18.272	4H	G	C	C	G	G	C	G	G	G	G	G	G	G	C	G	G	C	G	C	G	G	G	G	G	G	G	G	G	C	G	C	G	G	G	C	G	G	G	C	G	G	G	G	G	G	G	C
BOPA1_2057_412	7.15297	6H	A	C	A	A	C	A	A	A	C	A	C	A	A	C	A	C	A	A	A	A	C	C	C	C	C	A	C	C	A	C	C	A	A	C	C	C	A	C	C	A	C	C	C	A	C	A	A
BOPA1_2065_3135	14.9433	4H	G	G	G	G	G	G	G	G	G	G	G	G	G	G	G	G	G	G	G	G	G	G	G	G	G	G	G	G	G	G	G	G	G	G	G	G	G	A	G	A	G	G	G	G	G	G	A
BOPA1_2091_639	122.431	5H	G	G	G	G	G	G	G	G	G	G	G	G	G	G	G	G	G	G	G	G	G	G	G	G	G	G	G	G	G	G	G	G	G	G	G	G	G	A	G	A	G	G	G	G	G	G	G
BOPA1_210_450	55.3824	6H	A	A	A	A	A	A	A	C	A	A	A	A	A	A	A	A	A	A	A	A	A	A	C	A	A	A	A	A	A	A	A	C	A	A	A	A	A	C	A	C	A	A	C	A	A	A	C
BOPA1_211_259	119.375	5H	G	G	G	A	G	G	G	A	A	G	A	G	G	G	A	G	A	G	A	G	A	G	G	A	A	A	G	A	G	A	G	G	G	A	A	A	G	G	A	G	A	A	G	G	A	G	G
BOPA1_2124_984	29.9575	7H	G	A	A	G	A	A	A	A	A	G	A	G	A	A	A	A	A	G	A	G	A	G	G	A	A	G	A	A	A	A	G	G	G	A	G	A	G	G	G	A	A	A	G	A	A	G	A
BOPA1_2132_1261	0	7H	T	T	T	A	T	T	T	T	T	T	T	T	T	NA	T	T	T	T	T	T	T	T	T	NA	T	T	T	T	T	A	A	T	T	T	T	T	T	A	T	T	T	T	T	T	T	T	T
BOPA1_2144_852	161.667	5H	G	G	G	A	G	A	A	A	A	G	A	A	A	A	A	G	A	A	A	A	A	A	G	A	A	A	A	A	A	A	A	G	A	A	A	A	G	G	A	G	A	G	G	A	G	A	G
BOPA1_2146_2256	47.2222	5H	G	A	G	G	G	G	G	G	G	G	G	G	G	G	G	A	G	G	G	G	G	G	G	G	G	G	G	G	G	G	G	G	G	G	G	G	G	G	G	G	G	G	G	G	G	G	G
BOPA1_2183_227	70.3258	7H	G	G	G	G	G	G	G	G	G	G	G	G	G	G	G	G	G	C	G	C	G	C	G	G	G	G	G	C	G	G	G	G	C	C	G	G	G	G	G	G	G	G	G	G	G	G	G
BOPA1_2188_425	24.3626	6H	A	G	G	G	G	G	G	G	G	G	G	A	G	G	G	G	G	G	G	G	G	G	G	G	G	G	G	G	G	G	G	G	G	G	G	G	G	G	G	G	G	G	G	G	G	G	G
BOPA1_2196_195	73.5127	4H	G	G	C	G	C	G	C	G	C	C	C	G	G	G	G	C	G	C	G	C	C	C	G	G	G	G	G	G	G	G	G	G	C	C	C	C	G	G	G	G	C	G	G	G	C	C	G
BOPA1_2229_274	144.931	5H	G	A	A	G	A	G	A	G	A	G	G	G	G	G	G	A	G	G	G	A	G	A	G	A	A	G	G	G	A	G	G	A	A	G	G	G	A	G	A	G	G	A	G	G	G	A	G
BOPA1_2244_3247	159.514	5H	C	A	A	C	A	C	A	C	A	C	C	C	C	C	A	A	C	C	C	A	C	A	C	A	A	C	C	C	C	C	C	A	A	C	C	A	A	A	C	A	C	A	C	C	A	A	C
BOPA1_2259_488	55.0283	6H	A	A	A	A	A	A	A	G	A	A	A	A	A	A	A	A	A	A	A	A	A	A	G	A	A	A	A	A	A	A	A	G	A	A	A	A	A	G	A	G	A	A	G	A	A	A	A
BOPA1_2265_363	46.3173	1H	A	A	A	G	A	A	A	G	A	A	A	A	G	A	A	A	A	A	G	A	A	A	A	A	A	A	A	A	A	A	A	A	A	A	G	A	A	G	A	G	A	A	G	A	A	A	A
BOPA1_2268_601	51.4041	4H	G	G	G	A	G	G	G	G	G	G	G	G	G	G	G	G	G	G	A	G	G	G	G	G	G	G	G	G	G	G	G	A	G	G	A	G	A	G	G	G	G	G	A	G	G	G	A
BOPA1_2274_1226	51.4041	4H	C	A	C	A	C	A	C	A	C	C	C	A	C	A	C	C	A	C	A	C	C	C	A	A	A	A	A	A	A	A	A	C	C	A	A	C	A	A	A	A	C	A	A	A	C	A	C
BOPA1_2277_634	107.153	2H	G	A	G	A	G	G	G	A	G	A	A	G	A	A	A	G	G	A	G	G	A	G	G	G	G	A	A	G	G	G	A	A	G	A	G	G	G	A	G	A	G	G	G	G	G	G	A
BOPA1_2290_796	150.278	5H	C	C	C	C	C	G	C	G	C	C	G	G	C	G	C	C	G	G	C	C	G	C	C	C	C	G	G	G	C	G	C	C	G	G	G	G	C	C	C	C	G	C	G	C	G	C	C
BOPA1_2297_1250	113.385	4H	G	A	A	A	A	A	A	A	A	A	A	G	A	A	A	A	A	A	A	A	A	A	G	A	A	A	A	A	A	A	A	A	A	A	G	A	A	A	A	A	A	A	G	A	A	A	A
BOPA1_2314_1412	42.7762	1H	A	A	A	G	G	A	A	G	A	A	G	A	G	A	A	A	A	G	G	A	G	A	A	A	A	G	G	G	A	A	G	A	A	G	G	G	G	A	A	A	G	G	G	A	A	A	A
BOPA1_2315_702	62.9603	3H	G	G	G	G	G	G	G	G	G	G	G	G	G	G	G	G	G	G	G	G	G	G	G	G	G	G	G	G	G	G	G	G	G	G	G	G	G	G	G	G	G	G	G	G	G	G	G
BOPA1_2328_866	95.0425	6H	G	G	C	G	C	G	C	G	C	G	G	G	G	C	C	G	C	G	G	C	G	C	G	G	G	G	G	G	C	G	G	G	C	G	G	C	C	G	G	G	G	G	G	C	G	C	G
BOPA1_2335_1614	109.844	3H	A	A	A	A	A	A	A	A	A	A	A	A	A	A	A	A	A	A	A	A	A	A	A	A	A	A	A	A	A	A	A	G	A	A	A	A	A	A	A	A	A	A	A	A	A	A	A
BOPA1_2338_1572	55.17	3H	A	G	G	G	A	G	A	G	G	G	A	G	G	A	G	A	G	G	G	G	A	A	G	A	G	A	A	G	G	G	A	A	G	A	G	A	G	G	G	G	G	G	G	G	G	G	G
BOPA1_2352_277	118.75	5H	G	G	G	A	G	G	G	A	A	G	A	G	G	G	A	G	A	G	A	G	A	G	G	A	G	A	G	A	G	A	G	G	G	A	A	A	G	G	A	G	A	A	G	G	G	G	G
BOPA1_2371_950	79.8867	2H	G	G	G	A	G	G	G	G	G	A	G	G	A	A	G	G	G	G	G	G	G	G	G	G	G	G	G	G	G	G	A	G	G	G	G	G	G	A	G	G	G	G	G	G	G	G	G
BOPA1_2389_526	104.816	6H	G	G	G	G	G	G	G	G	G	G	G	G	G	G	G	G	G	G	G	G	G	G	G	G	G	G	G	G	G	G	G	G	G	G	G	G	G	G	G	G	G	G	G	G	G	G	G
BOPA1_2400_956	81.5692	4H	A	A	A	A	G	A	A	A	A	A	A	A	A	A	A	A	A	A	A	A	G	A	A	A	A	A	A	A	A	A	A	A	A	A	G	A	A	A	A	A	A	A	A	A	A	A	A
BOPA1_2407_1771	46.4589	1H	G	G	G	G	G	G	G	G	G	G	G	G	G	G	G	G	G	G	G	G	G	G	G	G	G	G	G	G	G	G	G	G	G	G	G	G	G	A	G	A	G	G	G	G	G	G	G
BOPA1_2417_924	50.9207	2H	G	G	A	G	A	A	G	G	G	A	G	G	G	A	G	G	G	G	G	G	A	G	G	G	G	G	G	G	A	G	G	G	G	G	G	G	G	G	G	G	G	A	G	G	A	G	G
BOPA1_2429_1929	67.7762	7H	A	A	A	A	A	A	A	A	A	A	A	A	A	A	A	A	A	C	A	C	A	C	A	A	A	A	A	C	A	A	A	A	C	C	A	A	A	A	A	A	A	A	A	A	A	A	A
BOPA1_2459_237	58.3569	1H	A	A	A	A	A	A	A	G	A	A	A	A	A	A	A	A	A	A	A	A	A	A	A	A	A	A	A	A	A	A	A	A	A	A	A	A	A	A	A	A	A	A	A	A	A	A	A
BOPA1_2464_1228	119.759	2H	A	A	A	A	A	A	A	A	A	G	A	A	A	A	A	A	A	A	A	A	A	A	A	A	A	A	A	A	A	A	G	A	A	A	A	A	A	A	A	A	A	A	A	A	A	A	G
BOPA1_2482_126	50.4425	5H	A	G	A	A	A	A	A	A	A	A	A	A	A	A	A	G	A	A	A	A	A	A	A	A	A	A	A	A	A	A	A	A	A	A	A	A	A	A	A	A	A	A	A	A	A	A	A
BOPA1_2490_1786	73.5836	4H	A	A	G	A	G	G	G	A	G	G	G	A	A	A	G	G	A	G	G	G	G	G	A	A	A	A	A	A	A	A	A	G	G	A	G	G	A	A	A	A	G	A	A	A	G	G	A
BOPA1_2496_1916	21.1756	1H	A	G	G	A	A	G	A	A	A	A	A	A	A	A	A	A	G	A	A	A	G	A	A	A	A	A	A	A	G	A	A	A	A	A	A	A	G	A	G	A	A	A	A	A	A	A	A
BOPA1_2500_1514	100.283	3H	A	A	G	A	G	G	A	A	A	G	A	A	A	A	G	G	A	G	G	A	A	A	A	A	G	G	G	G	G	A	A	A	A	A	A	G	A	A	A	A	A	A	A	G	G	G	A
BOPA1_2505_850	47.7083	5H	A	G	A	A	A	A	A	A	A	A	A	A	A	A	A	G	A	A	A	A	A	A	A	A	A	A	A	A	A	A	A	A	A	A	A	A	A	A	A	A	A	A	A	A	A	A	A
BOPA1_2511_533	0.106232	1H	G	A	A	A	A	A	A	A	A	A	A	A	A	A	A	A	A	A	A	A	A	A	G	A	A	A	A	A	A	A	A	A	A	A	A	A	A	A	A	A	A	A	A	A	A	A	A
BOPA1_2559_1796	55.0283	6H	A	A	A	A	A	A	A	G	A	A	A	A	A	A	A	A	A	A	A	A	A	A	G	A	A	A	A	A	A	A	A	G	A	A	A	A	A	G	A	G	A	A	G	A	A	A	G
BOPA1_2572_986	125.992	1H	G	G	G	A	G	G	G	G	G	G	G	G	G	G	G	G	G	G	A	G	G	G	A	G	G	G	G	G	G	G	G	G	G	G	G	G	A	G	G	G	G	G	G	G	G	G	G
BOPA1_2575_692	100	7H	G	G	G	G	G	G	G	G	G	G	G	G	G	G	G	G	G	G	G	G	G	G	G	G	G	G	G	G	G	G	G	G	G	G	G	G	G	G	G	G	G	G	C	G	G	G	C
BOPA1_2580_1456	53.2578	2H	A	A	G	A	G	G	A	A	A	G	A	A	A	G	A	G	A	A	A	A	G	A	A	A	A	A	A	A	G	A	A	A	A	A	A	A	A	A	A	A	A	G	A	A	G	A	A
BOPA1_2585_2901	40.6516	7H	A	A	A	A	A	A	A	G	A	A	A	A	A	A	A	A	A	A	A	A	A	A	A	A	A	A	A	A	A	A	A	A	A	A	A	A	A	A	A	A	A	A	A	A	A	A	G
BOPA1_2592_1237	144.263	2H	A	A	A	A	A	A	A	A	A	A	A	A	A	A	A	A	G	A	A	A	A	A	A	A	A	A	A	A	A	A	A	A	A	A	A	A	G	A	G	A	A	A	A	A	A	A	A
BOPA1_2594_172	23.6111	5H	A	A	A	T	A	A	T	T	A	T	A	A	T	A	A	T	A	T	A	A	A	A	A	T	T	T	A	T	A	A	A	T	A	A	T	T	T	T	T	T	A	A	A	A	T	T	A
BOPA1_2601_171	52.8329	2H	G	C	G	G	G	G	C	C	C	G	C	G	C	G	C	G	G	G	C	G	G	C	G	C	G	C	C	G	G	G	C	C	C	G	C	G	C	G	C	C	G	G	C	G	G	G	C
BOPA1_2607_2929	79.6034	6H	A	A	A	A	A	A	A	A	A	A	A	A	A	A	A	A	A	A	A	A	A	A	A	A	A	A	A	A	A	A	A	G	A	A	A	A	A	G	A	G	A	A	G	A	A	A	A
BOPA1_2614_1522	102.55	4H	G	A	A	A	A	A	G	A	A	G	G	G	A	A	G	A	A	G	A	G	A	G	G	G	G	A	A	G	A	A	G	G	A	G	A	G	G	A	A	G	G	A	G	A	A	G	G
BOPA1_2616_2560	58.5694	3H	A	G	G	G	A	G	A	A	G	G	A	A	G	A	G	A	G	G	A	G	A	A	A	A	G	A	A	G	G	G	A	A	G	A	A	A	G	A	G	A	G	A	G	A	G	G	A
BOPA1_2617_1234	149.097	5H	A	A	A	G	A	G	A	G	A	A	G	G	G	A	G	A	G	G	G	A	G	A	A	A	A	G	G	G	A	G	G	A	G	G	G	G	A	A	A	A	G	A	G	G	G	A	A
BOPA1_2646_1277	23.1586	2H	A	A	A	G	G	G	A	G	A	G	G	G	A	G	G	A	G	G	A	G	G	G	G	A	A	A	G	G	G	G	A	G	A	G	A	G	G	G	A	G	A	G	G	G	G	A	G
BOPA1_2651_1774	41.8555	2H	G	A	G	G	G	G	A	A	A	G	A	G	A	G	A	A	A	A	A	A	G	A	G	A	A	A	A	A	G	G	A	A	A	A	A	A	A	G	A	A	A	A	A	A	A	A	A
BOPA1_2664_314	45.1389	5H	C	A	C	C	C	C	C	C	C	C	C	C	C	C	C	A	C	C	C	C	C	C	C	C	C	C	C	C	C	C	C	C	C	C	C	C	C	C	C	C	C	C	C	C	C	C	C
BOPA1_2688_1022	107.932	2H	A	G	A	G	A	A	A	G	A	G	G	A	G	G	G	A	A	G	A	A	G	A	A	A	A	G	G	A	A	A	G	G	A	G	A	A	A	G	A	G	A	A	A	A	A	A	G
BOPA1_2702_284	48.796	6H	G	G	G	G	G	G	G	C	G	G	G	G	G	G	G	G	G	G	G	G	G	G	G	G	G	G	G	G	G	G	G	C	G	G	G	G	G	C	G	C	G	G	C	G	G	G	G
BOPA1_2711_234	95.8924	1H	G	A	A	A	A	A	A	A	A	A	A	G	A	A	A	A	A	A	A	A	A	A	A	A	A	A	A	A	A	A	A	A	A	A	A	A	A	A	A	A	A	A	A	A	A	A	A
BOPA1_272_944	118.75	5H	G	G	G	G	G	G	G	G	G	G	G	G	G	G	G	G	G	G	G	G	G	G	G	G	G	G	G	G	G	G	G	G	G	G	G	G	G	G	G	G	G	G	G	G	G	G	G
BOPA1_2746_1501	138.542	5H	G	G	G	G	G	G	G	G	G	G	G	G	G	G	G	G	G	G	G	G	G	G	G	G	G	G	G	G	G	G	G	G	G	G	G	G	G	C	G	C	G	G	G	G	G	G	C
BOPA1_2754_1027	122.025	3H	A	A	A	A	A	A	A	A	A	A	A	A	A	A	A	A	A	A	A	A	A	A	A	A	A	A	A	A	A	A	A	C	A	A	A	A	A	A	A	A	A	A	A	A	A	A	C
BOPA1_2765_406	38.0312	3H	C	C	C	C	C	C	C	G	C	C	C	C	C	C	C	C	C	C	C	C	C	C	G	C	C	C	C	C	C	C	C	C	C	C	C	C	C	G	C	G	C	C	C	C	C	C	G
BOPA1_2776_637	54.6034	4H	G	A	G	A	G	A	G	A	G	G	G	A	G	A	G	G	A	G	A	G	G	G	A	A	A	A	A	A	A	A	A	G	G	A	A	G	A	A	A	A	G	A	A	A	G	A	G
BOPA1_2792_749	70.3966	7H	A	A	A	A	A	A	A	A	A	A	A	A	A	A	A	A	A	C	A	C	A	C	A	A	A	A	A	C	A	A	A	A	C	C	A	A	A	A	A	A	A	A	A	A	A	A	A
BOPA1_2795_1707	15.1558	6H	G	A	A	G	A	A	A	A	A	A	A	G	G	A	A	A	A	A	A	A	A	A	A	A	A	A	A	A	A	A	A	A	A	A	A	A	A	A	A	A	A	A	A	A	A	A	A
BOPA1_2822_739	124.292	2H	A	G	A	G	A	A	G	A	A	A	G	G	A	G	A	G	G	G	A	A	G	G	G	A	G	G	A	A	A	A	A	G	A	G	A	A	A	A	G	A	A	A	A	A	A	G	A
BOPA1_2832_377	25.9207	4H	G	C	C	C	G	C	G	C	G	G	C	C	C	C	G	G	C	G	C	C	G	G	C	G	C	G	C	C	C	G	C	C	G	C	C	C	C	C	C	C	G	C	C	C	G	G	C
BOPA1_2838_663	49.2918	3H	A	A	A	A	A	A	A	G	A	A	A	G	A	A	A	A	A	A	A	A	A	A	G	A	A	A	A	A	A	A	A	G	A	A	A	A	A	G	A	G	A	A	A	A	A	A	G
BOPA1_2847_485	122.025	3H	A	A	A	A	A	A	A	A	A	A	A	A	A	A	A	A	A	A	A	A	A	A	A	A	A	A	A	A	A	A	A	A	A	A	A	A	A	A	A	A	A	A	A	A	A	A	G
BOPA1_2867_373	144.653	5H	A	G	G	A	G	A	G	A	G	A	A	A	A	A	A	G	A	A	A	G	A	G	A	G	G	A	A	A	G	A	A	G	G	A	A	A	G	A	G	A	A	G	A	A	A	G	A
BOPA1_2877_867	59.136	1H	G	G	G	G	G	G	G	A	G	G	G	G	G	G	G	G	G	G	G	G	G	G	G	G	G	G	G	G	G	G	G	G	G	G	G	G	G	G	G	G	G	G	G	G	G	G	G
BOPA1_2878_574	111.967	4H	C	A	A	A	A	A	A	C	A	A	A	C	A	A	A	A	A	A	A	A	A	A	C	A	A	A	A	A	A	A	A	A	A	A	A	A	A	C	A	A	A	A	C	A	A	A	A
BOPA1_2881_935	81.728	1H	T	T	T	T	T	T	T	T	T	T	T	T	T	T	T	T	T	T	T	T	T	T	T	T	T	T	T	T	T	T	T	T	T	T	T	T	T	T	T	T	T	T	T	T	T	T	T
BOPA1_2924_1189	70.6799	7H	G	G	G	G	G	G	G	G	G	G	G	G	G	G	G	G	G	C	G	C	G	C	G	G	G	G	G	C	G	G	G	G	C	C	G	G	G	G	G	G	G	G	G	G	G	G	G
BOPA1_2935_1634	90.2975	1H	C	G	G	G	G	G	G	G	G	G	G	C	G	G	G	G	G	G	G	G	G	G	G	G	G	G	G	G	G	G	G	G	G	G	G	G	G	G	G	G	G	G	G	G	G	G	G
BOPA1_2944_1813	91.2121	2H	A	C	A	A	A	A	A	A	A	A	C	A	A	A	C	A	A	C	A	A	A	A	A	A	A	C	C	A	A	A	A	A	A	C	A	A	A	A	C	A	A	A	A	A	A	A	A
BOPA1_2955_452	63.9518	4H	A	A	G	G	G	G	G	A	G	G	G	A	G	A	G	G	A	G	G	G	G	G	A	A	A	A	A	A	A	G	A	G	G	A	G	G	G	A	A	A	G	A	G	A	G	G	G
BOPA1_2964_382	39.6601	2H	G	G	G	G	G	G	G	A	G	A	G	G	G	A	G	G	G	G	G	G	G	G	G	G	G	G	G	G	G	G	G	A	G	G	G	G	G	G	G	A	G	G	G	G	G	G	A
BOPA1_2978_938	168.125	5H	A	T	T	T	T	A	A	T	A	A	A	A	A	A	A	T	A	A	A	A	A	A	A	A	A	A	A	A	A	A	T	A	A	A	A	A	A	A	A	T	A	T	T	A	T	A	T
BOPA1_299_163	100.637	4H	G	G	G	G	A	G	G	G	G	G	G	G	G	G	G	G	G	G	G	G	A	G	G	G	G	G	G	G	G	A	G	G	G	G	A	G	G	G	G	G	G	G	G	G	G	G	G
BOPA1_3000_1074	109.773	2H	G	G	G	G	G	G	G	A	G	A	G	G	G	A	G	G	G	G	G	G	G	G	G	G	G	G	G	G	G	G	A	G	G	G	G	G	G	A	G	A	G	G	G	G	G	G	A
BOPA1_3026_1011	1.02052	4H	G	G	G	G	A	G	A	G	G	G	G	G	G	G	G	A	G	A	G	G	A	A	A	G	G	A	G	G	G	G	G	G	A	G	G	G	G	A	G	A	G	G	A	A	G	A	A
BOPA1_3047_1400	100.992	6H	G	G	G	A	G	A	G	A	G	A	A	G	A	G	A	A	G	A	A	A	A	G	A	A	A	A	A	A	G	A	G	A	G	A	G	G	G	A	A	A	A	A	A	G	A	G	G
BOPA1_3048_1349	66.7847	6H	A	A	G	A	A	A	G	G	G	A	A	A	A	G	G	A	G	G	A	G	A	A	A	A	A	A	G	A	A	A	G	G	G	G	A	G	G	G	A	G	G	A	G	A	G	A	A
BOPA1_3056_1317	83.4722	5H	A	C	C	C	A	A	A	A	C	A	C	C	A	A	C	A	C	A	C	C	C	C	C	C	A	C	C	C	A	A	C	A	C	C	C	C	A	A	A	A	C	C	C	A	C	A	A
BOPA1_3087_1763	86.8272	1H	G	A	A	A	A	A	A	A	A	A	A	G	A	A	A	A	A	A	A	A	A	A	A	A	A	A	A	A	A	A	A	A	A	A	A	A	A	A	A	A	A	A	A	A	A	A	A
BOPA1_3101_111	4.95751	1H	A	G	G	G	G	G	G	G	G	A	G	A	A	G	G	G	G	G	G	G	G	G	A	G	G	G	G	G	G	A	G	A	G	G	A	G	G	G	G	G	G	G	G	A	G	G	A
BOPA1_3140_491	77.9745	7H	A	A	A	A	A	A	A	A	A	A	A	A	A	A	A	A	A	G	A	G	A	G	A	A	A	A	A	G	A	A	A	A	G	G	A	A	A	A	A	A	A	A	A	A	A	A	A
BOPA1_3147_440	71.8839	6H	G	G	C	G	G	G	C	G	C	G	G	G	G	C	C	G	C	C	G	C	G	G	G	G	G	G	G	G	G	G	C	G	C	C	G	C	C	G	G	G	C	G	G	G	C	G	G
BOPA1_3164_1386	37.3938	6H	G	G	G	G	G	G	G	G	G	G	G	G	G	G	G	G	G	G	G	G	G	G	G	G	G	G	G	G	G	G	G	A	G	G	G	G	G	A	G	A	G	G	G	G	G	G	G
BOPA1_3178_1276	0.495751	6H	C	A	C	C	A	C	C	C	A	A	A	C	C	A	C	A	C	C	C	C	A	A	A	A	A	C	A	A	A	A	A	C	C	A	A	A	C	C	A	C	A	C	C	C	A	C	C
BOPA1_3179_497	132.153	2H	A	A	A	A	A	A	A	A	A	A	A	A	A	A	A	A	A	A	A	A	A	A	A	A	A	A	A	A	A	A	G	A	A	A	A	A	A	A	A	A	A	A	A	A	A	A	G
BOPA1_3180_1771	106.445	2H	G	A	G	G	G	G	G	A	G	A	A	G	A	A	A	G	G	A	G	G	A	G	G	G	G	A	A	G	G	G	A	A	G	A	G	G	G	A	G	A	G	G	G	G	G	G	A
BOPA1_3186_1560	65.4391	7H	G	G	G	G	G	G	G	G	G	G	G	G	G	G	G	G	G	A	G	A	G	A	G	G	G	G	G	A	G	G	G	G	A	A	G	G	G	G	G	G	G	G	G	G	G	G	G
BOPA1_3187_1073	20.3966	7H	G	G	G	G	G	G	G	G	G	G	G	G	G	G	G	G	G	G	G	G	G	G	G	G	G	G	G	G	G	G	G	G	G	G	G	G	G	G	G	G	G	G	G	G	G	G	G
BOPA1_3190_644	50.8499	4H	G	G	G	G	G	G	G	A	G	G	G	A	G	G	G	G	G	G	G	G	G	G	A	G	G	G	G	G	G	G	G	G	G	G	G	G	G	A	G	A	G	G	G	G	G	G	G
BOPA1_3201_603	86.9688	1H	G	A	A	A	A	A	A	A	A	A	A	G	A	A	A	A	A	A	A	A	A	A	A	A	A	A	A	A	A	A	A	A	A	A	A	A	A	A	A	A	A	A	A	A	A	A	A
BOPA1_3206_670	92.2096	2H	A	G	A	G	A	A	A	A	A	G	G	A	G	G	G	A	A	G	A	A	A	A	A	A	A	G	G	A	A	A	G	G	A	G	A	A	A	G	G	A	A	A	A	A	A	A	A
BOPA1_3217_929	47.8277	1H	G	G	G	G	G	G	G	A	G	G	G	G	G	G	G	G	G	G	G	G	G	G	G	G	G	G	G	G	G	G	G	G	G	G	G	G	G	A	G	A	G	G	G	G	G	G	G
BOPA1_3220_723	4.10765	1H	A	A	A	C	C	C	A	C	C	A	C	A	A	C	C	C	A	C	C	C	A	A	A	A	C	A	C	C	A	A	C	A	A	A	A	C	A	C	A	A	C	C	C	A	C	A	A
BOPA1_3263_2865	133.003	1H	A	A	A	G	A	A	A	A	A	G	A	A	A	A	A	A	A	A	A	A	A	A	G	A	A	A	A	A	A	G	A	A	A	A	A	A	G	A	A	A	A	A	A	A	A	A	G
BOPA1_3277_446	43.0595	1H	G	G	G	A	A	G	G	G	G	G	A	G	A	G	G	G	G	A	A	G	A	G	G	G	G	A	A	A	G	G	A	G	G	A	A	A	A	G	G	G	A	A	A	G	G	G	G
BOPA1_3282_555	100	4H	G	G	G	G	G	G	G	G	G	G	G	G	G	G	G	G	G	G	G	G	G	G	G	G	G	G	G	G	G	G	G	G	G	G	G	G	G	G	G	G	G	G	G	G	G	G	G
BOPA1_3306_446	62.6771	3H	T	T	T	T	T	T	T	T	T	T	T	T	T	T	T	T	T	T	T	T	T	T	T	T	T	T	T	T	T	T	T	T	T	T	T	T	T	T	T	T	T	T	T	T	T	T	T
BOPA1_3313_1443	27.6204	7H	A	A	A	A	A	A	A	A	A	A	A	A	A	A	A	A	A	A	A	A	A	A	A	A	A	A	A	A	A	A	A	A	A	A	A	A	A	A	A	A	A	A	A	A	A	A	A
BOPA1_3333_1209	80.3472	5H	A	G	G	G	A	A	A	G	G	G	G	G	A	A	G	A	G	A	G	G	G	G	G	G	G	G	G	G	A	G	G	G	G	G	G	G	A	A	A	A	G	G	A	G	G	A	A
BOPA1_3340_1042	118.909	3H	C	C	C	C	C	C	C	C	C	C	C	C	C	C	C	C	C	C	C	C	C	C	C	C	C	C	C	C	C	C	C	A	C	C	C	C	C	C	C	C	C	C	C	C	C	C	A
BOPA1_3344_1147	3.25779	3H	G	A	A	A	A	A	A	A	A	A	A	A	A	A	A	A	A	A	A	A	A	A	G	A	A	A	A	A	A	A	A	G	A	A	A	A	A	A	A	G	A	A	G	A	A	A	A
BOPA1_3348_395	65.5807	6H	G	G	G	G	G	G	G	G	G	G	G	G	G	G	G	G	G	G	G	G	G	G	G	G	G	G	G	G	G	G	G	G	G	G	G	G	G	G	G	G	G	G	G	G	G	G	G
BOPA1_3349_759	95.0425	6H	A	A	G	A	G	A	G	A	G	A	A	A	A	G	G	A	G	A	A	G	A	G	A	A	A	A	A	A	G	A	A	A	G	A	A	G	G	A	A	A	A	A	A	G	A	G	A
BOPA1_3359_1118	1.91218	7H	A	A	A	A	A	A	A	G	A	A	A	G	A	A	A	A	A	A	A	A	A	A	A	A	A	A	A	A	A	A	A	A	A	A	A	A	A	A	A	G	A	A	G	A	A	A	G
BOPA1_3362_644	157.361	5H	C	C	C	C	C	G	C	G	C	C	G	G	C	G	C	C	G	G	C	C	G	C	C	C	C	G	G	G	G	G	C	C	C	G	C	C	C	C	G	C	G	C	G	C	C	C	C
BOPA1_3363_1795	126.487	6H	A	A	A	A	A	A	A	C	A	A	A	A	A	A	A	A	A	A	A	A	A	A	A	A	A	A	A	A	A	A	A	A	A	A	A	A	A	C	A	C	A	A	A	A	A	A	C
BOPA1_3378_619	49.7875	6H	G	G	A	G	G	G	A	G	A	G	G	G	G	A	A	G	A	A	G	A	G	G	G	G	G	G	A	G	G	A	A	G	A	A	G	A	A	G	G	G	A	G	G	G	A	G	A
BOPA1_3379_1037	48.796	6H	A	A	G	A	A	A	G	G	G	A	A	A	A	G	G	A	G	G	A	G	A	A	A	A	A	A	G	A	A	G	G	G	G	G	A	G	G	G	G	G	G	A	G	A	G	A	A
BOPA1_3390_205	143.542	5H	A	A	A	A	A	A	A	A	A	A	A	G	A	A	A	A	A	A	A	A	A	A	A	A	A	A	A	A	A	A	A	A	A	A	A	A	A	A	A	A	A	A	A	A	A	A	A
BOPA1_3391_2137	152.569	5H	G	A	A	A	A	A	A	A	A	G	A	A	A	A	A	A	A	A	A	A	A	A	G	A	A	A	A	A	A	A	A	A	A	A	A	A	A	A	A	A	A	A	A	A	A	A	G
BOPA1_3398_163	90.176	5H	A	C	C	C	A	A	A	C	C	A	C	A	A	A	C	A	C	A	C	C	C	C	C	C	A	C	C	C	A	A	C	C	C	C	C	C	A	C	A	A	C	C	A	A	A	A	A
BOPA1_3404_2470	82.5071	1H	A	A	A	A	A	A	A	A	A	A	A	A	A	A	A	A	A	A	A	A	A	A	A	A	A	A	A	A	A	A	A	A	A	A	A	A	A	A	A	A	A	A	A	A	A	A	A
BOPA1_3412_579	130.347	5H	C	C	C	A	C	C	C	A	C	C	A	A	C	C	A	C	A	A	A	C	A	C	C	A	C	A	A	A	C	A	C	C	C	A	A	A	C	A	C	A	A	A	A	C	A	C	A
BOPA1_3416_692	68.9802	4H	G	G	A	G	A	A	A	G	A	A	A	G	G	G	A	A	G	A	A	A	A	A	G	G	G	G	G	G	G	G	G	G	A	G	A	A	G	G	G	G	A	G	G	G	A	A	G
BOPA1_3417_1451	0.138889	5H	G	G	G	G	A	G	G	G	G	G	G	G	G	G	G	G	G	G	G	G	G	G	G	G	G	G	G	G	G	G	G	G	G	G	G	G	A	G	A	G	G	G	G	A	G	G	G
BOPA1_3433_1087	105.099	6H	G	G	G	G	G	A	G	G	G	G	G	G	G	G	A	A	G	A	A	A	A	G	G	A	A	A	A	A	G	G	G	G	G	A	G	G	G	G	A	G	A	A	G	G	A	G	G
BOPA1_3436_354	69.2635	6H	A	A	G	A	A	A	G	G	G	A	A	A	A	G	G	A	G	G	A	G	A	A	A	A	A	A	A	A	A	A	G	A	G	G	A	G	G	A	A	A	G	A	A	A	G	A	A
BOPA1_3443_1234	146.111	5H	T	T	T	T	T	A	T	A	T	T	A	T	T	T	A	T	A	A	T	T	A	T	T	T	T	A	A	A	T	A	T	T	T	A	A	A	T	T	T	T	A	T	A	T	A	T	T
BOPA1_3453_1974	7.43626	2H	A	G	G	G	A	A	G	G	G	G	A	A	G	G	A	G	G	G	G	A	G	A	A	G	G	G	A	A	G	G	G	G	A	G	G	A	G	G	G	G	G	G	A	G	G	A	G
BOPA1_3469_1152	81.5156	2H	A	A	A	A	A	A	A	A	A	A	A	A	A	A	A	A	A	A	A	A	A	A	A	A	A	A	A	A	A	A	A	A	A	A	A	A	A	A	A	A	A	A	A	A	A	A	A
BOPA1_3477_1248	136.806	5H	A	A	A	C	A	A	A	C	A	A	C	A	A	A	C	A	C	C	C	A	C	A	A	A	A	C	C	C	A	C	A	A	A	C	C	C	A	A	A	A	C	C	C	A	C	A	A
BOPA1_3498_761	41.7361	5H	G	G	G	G	G	G	G	G	G	G	G	G	G	G	G	G	G	G	G	G	G	G	G	G	G	G	G	G	G	G	G	G	G	G	G	G	G	G	G	G	G	G	G	G	G	G	G
BOPA1_3506_668	55.0283	6H	G	G	G	G	G	G	G	A	G	G	G	G	G	G	G	G	G	G	G	G	G	G	A	G	G	G	G	G	G	G	G	A	G	G	G	G	G	A	G	A	G	G	A	G	G	G	G
BOPA1_3532_1947	68.4844	6H	C	C	C	C	C	C	C	G	C	C	C	C	C	C	C	C	C	C	C	C	C	C	C	C	C	C	C	C	C	C	C	G	C	C	C	C	C	G	C	G	C	C	G	C	C	C	C
BOPA1_3549_743	63.9518	4H	A	A	G	G	G	G	G	A	G	G	G	A	G	A	G	G	A	G	G	G	G	G	A	A	A	A	A	A	A	G	A	G	G	A	G	G	G	A	A	A	G	A	G	A	G	G	G
BOPA1_3567_112	51.6289	3H	C	C	C	C	C	C	C	G	C	C	C	G	C	C	C	C	C	C	G	C	C	C	G	C	C	C	C	C	C	C	C	C	C	C	G	C	C	G	C	G	C	G	C	G	C	C	G
BOPA1_3568_149	86.5766	7H	G	A	A	A	A	A	A	A	A	A	A	A	A	A	A	A	A	G	A	G	A	G	G	G	A	A	A	G	A	A	A	A	G	G	A	A	A	A	A	A	A	A	A	A	A	A	A
BOPA1_3576_2715	57.153	2H	A	A	G	A	G	G	A	A	A	G	A	A	G	G	A	G	A	A	A	A	G	A	A	A	A	A	A	A	G	A	A	A	A	A	A	A	A	A	A	A	A	G	A	A	G	A	A
BOPA1_3579_703	136.969	7H	G	G	A	A	G	A	G	G	G	G	G	A	G	A	G	A	A	G	G	G	G	G	G	G	G	G	G	G	G	G	G	A	G	G	G	G	G	G	G	G	G	G	G	G	A	G	G
BOPA1_3580_331	44.051	6H	A	A	A	A	A	A	A	A	A	A	A	A	A	A	A	A	A	A	A	A	A	A	C	A	A	A	A	A	A	A	C	C	A	A	A	A	A	C	A	C	A	A	C	A	C	A	A
BOPA1_3591_957	87.3229	6H	C	C	G	C	C	C	G	C	G	C	C	C	C	G	G	C	G	C	C	G	C	C	C	C	C	C	C	C	C	C	C	C	G	C	C	G	G	C	C	C	C	C	C	G	G	C	C
BOPA1_3608_2133	129.745	2H	G	G	G	G	G	G	G	G	G	G	G	G	G	G	G	G	G	G	G	G	G	G	G	G	G	G	G	G	G	G	C	G	G	G	G	G	G	G	G	G	G	G	G	G	G	G	C
BOPA1_3644_1483	55.2762	4H	A	C	A	C	A	C	A	C	A	A	A	C	A	C	A	A	C	A	C	A	A	A	C	C	C	C	C	C	C	C	C	C	A	C	C	A	C	C	C	C	A	C	C	C	A	C	C
BOPA1_3646_1984	8.92351	3H	A	A	A	A	A	A	A	A	A	A	A	A	A	A	A	A	A	A	A	A	A	A	A	A	A	A	A	A	A	A	A	C	A	A	A	A	A	A	A	A	A	A	C	A	A	A	A
BOPA1_3652_872	101.416	4H	G	A	A	A	A	A	G	A	A	G	G	G	G	A	G	A	A	G	A	G	A	G	G	A	G	A	A	G	A	A	G	G	A	G	A	G	G	A	A	G	G	A	G	A	A	G	G
BOPA1_3656_341	55.6657	6H	A	A	G	A	A	A	G	G	G	A	A	A	A	G	G	A	G	G	A	G	A	A	G	A	A	A	G	A	A	G	G	G	G	G	A	G	G	G	A	G	G	A	G	A	G	A	G
BOPA1_3658_1310	54.8867	6H	C	C	C	C	C	C	C	G	C	C	C	C	C	C	C	C	C	C	C	C	C	C	G	C	C	C	C	C	C	C	C	G	C	C	C	C	C	G	C	G	C	C	G	C	C	C	C
BOPA1_3674_1352	88.8102	3H	G	G	G	G	G	G	G	A	G	G	G	G	G	G	G	G	G	G	G	G	G	G	G	G	G	G	G	G	G	G	G	G	G	G	G	G	G	A	G	G	G	G	G	G	G	G	G
BOPA1_3682_556	144.901	3H	A	A	A	A	A	A	C	A	C	C	A	A	A	A	C	A	C	C	A	C	A	C	A	A	A	A	C	A	A	A	C	A	C	C	A	C	C	A	C	A	A	A	C	A	A	C	A
BOPA1_3687_271	25.7082	4H	G	C	C	C	G	C	G	C	G	G	C	C	C	C	G	G	C	G	C	C	G	G	C	G	C	G	C	C	C	G	C	C	G	C	C	C	C	C	C	C	G	C	C	C	G	G	C
BOPA1_3689_1101	49.0793	1H	A	A	A	G	A	A	A	G	A	A	A	A	G	A	A	A	A	A	G	A	A	A	A	A	A	A	A	A	A	A	A	A	A	A	G	A	A	A	A	A	A	A	G	A	A	A	A
BOPA1_3696_2238	128.093	5H	A	A	A	A	A	A	G	A	G	A	A	A	A	A	A	A	A	G	A	G	A	G	A	A	A	A	G	A	A	A	A	A	G	A	A	A	A	A	A	A	A	A	A	G	A	G	G
BOPA1_3699_1543	53.8952	4H	G	C	G	C	G	C	G	C	G	G	G	C	G	C	G	G	C	G	C	G	G	G	C	C	C	C	C	C	C	C	C	C	G	C	C	G	C	C	C	C	G	C	C	C	G	C	C
BOPA1_3709_716	38.8102	2H	C	C	C	C	C	C	C	A	C	A	C	C	C	A	C	C	C	C	C	C	C	C	C	C	C	C	C	C	C	C	C	A	C	C	C	C	C	C	C	A	C	C	C	C	C	C	NA
BOPA1_370_443	74.9306	5H	C	C	C	A	C	C	C	C	C	C	C	C	A	A	C	C	C	C	C	C	C	C	C	C	C	C	C	C	C	C	C	C	C	C	C	C	C	A	C	A	C	C	C	C	C	C	C
BOPA1_3710_852	46.4589	1H	A	A	A	A	A	A	A	G	A	A	A	A	A	A	A	A	A	A	A	A	A	A	A	A	A	A	A	A	A	A	A	A	A	A	A	A	A	G	A	G	A	A	A	A	A	A	A
BOPA1_3718_1026	116.997	3H	A	A	A	A	A	A	A	A	A	A	A	A	A	A	A	A	A	A	A	A	A	A	A	A	A	A	A	A	A	A	A	C	A	A	A	A	A	A	A	A	A	A	C	A	A	A	C
BOPA1_3751_1136	43.3428	1H	G	G	G	C	C	G	G	G	C	C	C	G	C	G	C	G	G	C	C	G	C	G	G	G	G	C	C	C	G	G	C	G	G	C	C	C	C	G	G	G	C	C	C	G	C	G	G
BOPA1_3759_1385	144.514	5H	A	A	A	G	A	G	A	G	A	A	G	A	A	A	G	A	G	G	A	A	G	A	A	A	A	G	G	G	A	G	A	A	A	G	G	G	A	A	A	A	G	A	G	A	G	A	A
BOPA1_3764_666	49.0793	6H	C	C	A	C	C	C	A	A	A	C	C	C	C	A	A	C	A	A	C	A	C	C	C	C	C	C	A	C	C	A	A	A	A	A	C	A	A	A	C	A	A	C	A	C	A	C	A
BOPA1_3773_756	68.2011	6H	C	C	G	C	C	C	G	G	G	C	C	C	C	G	G	C	G	G	C	G	C	C	C	C	C	C	C	C	C	C	G	G	G	G	C	G	G	G	C	G	G	C	G	C	G	C	C
BOPA1_3791_1525	87.3938	3H	T	T	T	T	T	T	T	A	T	T	T	T	T	T	T	T	T	T	T	T	T	T	T	T	T	T	T	T	T	T	T	T	T	T	T	T	T	A	T	T	T	T	T	T	T	T	T
BOPA1_3800_814	114.767	5H	T	T	T	T	T	T	T	T	T	T	T	T	T	T	T	T	T	T	T	T	T	T	T	T	T	T	T	T	T	T	T	T	T	T	T	T	T	T	T	T	T	T	T	T	T	T	T
BOPA1_3818_1123	140.652	7H	A	A	A	A	A	A	A	A	A	A	A	A	A	A	A	A	A	A	A	A	A	A	A	A	A	A	A	A	A	A	A	A	A	A	A	A	A	A	A	A	A	A	A	A	A	A	A
BOPA1_382_2624	128.683	7H	A	G	G	G	G	G	G	A	A	A	A	G	G	G	A	G	G	G	A	A	G	G	A	G	A	G	A	G	G	A	A	G	A	G	A	G	A	A	G	G	G	G	G	A	G	A	A
BOPA1_3840_348	135.34	2H	G	A	G	A	G	G	A	G	G	A	A	G	G	A	G	A	A	A	G	G	A	A	G	G	A	A	G	A	G	A	G	G	G	A	G	A	G	G	A	G	G	G	G	G	G	A	G
BOPA1_3845_1089	54.2316	1H	G	G	G	A	G	G	G	G	G	G	G	G	A	G	G	G	G	G	A	G	G	G	G	G	G	G	G	G	G	G	G	G	G	G	A	G	G	G	G	G	G	G	A	G	G	G	G
BOPA1_3865_103	67.6346	6H	C	C	C	C	C	C	C	G	C	C	C	C	C	C	C	C	C	C	C	C	C	C	C	C	C	C	C	C	C	C	C	G	C	C	C	C	C	G	C	G	C	C	G	C	C	C	C
BOPA1_3886_313	20.3966	3H	A	A	A	A	A	A	G	G	A	A	A	G	A	G	G	A	A	G	A	A	A	A	A	A	G	G	G	A	A	A	G	A	A	G	A	G	A	G	A	A	A	G	A	A	A	A	A
BOPA1_3906_558	15.2975	3H	G	G	A	A	G	A	A	A	A	A	A	A	A	A	A	A	G	A	G	A	G	A	G	A	A	A	A	A	A	A	A	G	A	A	A	A	G	A	G	A	A	A	G	G	A	A	A
BOPA1_3910_1648	133.286	2H	G	G	G	G	G	G	G	G	G	G	G	G	G	G	G	G	G	G	G	G	G	G	G	G	G	G	G	G	G	G	C	G	G	G	G	G	G	G	G	G	G	G	G	G	G	G	C
BOPA1_3917_1365	51.4041	4H	G	C	G	C	G	C	G	G	G	G	G	G	G	C	G	G	C	G	C	G	G	G	G	C	C	C	C	C	C	C	C	G	G	C	C	G	C	G	C	G	G	C	C	C	G	C	G
BOPA1_3919_112	156.652	5H	C	G	G	C	G	G	G	G	G	C	G	G	C	G	G	G	G	G	C	G	G	G	C	G	G	G	G	G	G	G	C	G	G	G	G	G	G	G	G	G	G	G	G	C	G	G	C
BOPA1_3928_513	68.2968	5H	G	A	A	G	A	A	G	A	A	A	A	A	G	G	A	A	A	G	A	A	A	A	A	A	A	G	A	A	A	A	G	G	A	A	G	A	G	G	G	G	A	A	G	A	A	G	A
BOPA1_3933_1077	44.4311	3H	A	A	A	A	A	A	A	G	A	A	A	A	A	G	A	A	A	A	G	A	A	A	G	A	A	A	A	A	A	A	G	G	A	A	A	A	A	G	A	G	A	G	A	G	A	A	A
BOPA1_3949_1560	128.612	3H	A	G	G	A	G	A	G	A	G	G	A	A	A	G	G	G	G	G	G	G	A	A	A	G	A	A	G	A	G	G	G	G	A	G	A	G	G	A	G	A	A	G	A	A	G	G	G
BOPA1_3965_353	109.49	3H	G	A	A	G	A	G	G	G	G	A	G	G	G	A	A	A	G	A	A	G	G	G	G	G	G	A	A	G	A	G	G	G	G	A	G	A	G	G	G	G	G	A	A	A	A	A	G
BOPA1_397_288	53.7535	6H	A	A	G	A	A	A	G	G	G	A	A	A	A	G	G	A	G	G	A	G	A	A	G	A	A	A	G	A	A	G	G	G	G	G	A	G	G	G	A	G	G	A	G	A	G	A	A
BOPA1_3984_1920	50.8499	4H	A	G	A	G	A	G	A	A	A	A	A	A	A	G	A	A	G	A	G	A	A	A	A	G	G	G	G	G	G	A	G	G	A	G	G	A	G	A	G	A	A	G	G	G	A	G	G
BOPA1_3985_824	119.375	5H	G	G	G	G	G	G	G	G	G	G	G	G	G	G	G	G	G	G	G	G	G	G	G	G	G	G	G	G	G	G	G	G	G	G	G	G	G	G	G	G	G	G	G	G	G	G	G
BOPA1_3997_796	30.5556	5H	G	G	G	A	G	G	A	G	G	A	G	G	A	G	G	G	G	A	G	G	G	G	G	A	G	A	G	A	G	G	G	A	G	G	G	A	A	A	A	G	G	G	G	G	G	A	G
BOPA1_39_843	77.0833	5H	C	C	C	C	A	A	C	C	C	C	C	C	C	C	C	A	C	C	C	C	C	C	C	C	C	C	C	C	A	C	C	C	C	C	C	C	C	C	C	C	C	C	C	C	C	C	C
BOPA1_4015_1153	144.931	5H	G	A	A	G	A	G	A	G	A	G	G	G	G	G	G	A	G	G	G	A	G	A	G	A	A	G	G	G	A	G	G	A	A	G	G	G	A	G	A	G	G	A	G	G	G	A	G
BOPA1_4019_302	77.2663	3H	G	G	G	G	G	G	G	A	G	G	G	A	G	G	G	G	G	G	G	G	G	G	A	G	G	G	G	G	G	G	G	G	G	G	G	G	G	A	G	G	G	G	G	G	G	G	A
BOPA1_4020_643	48.2295	1H	T	T	T	T	T	T	T	T	T	T	T	T	T	T	T	T	T	T	T	T	T	T	T	T	T	T	T	T	T	T	T	T	T	T	T	T	T	A	T	A	T	T	T	T	T	T	T
BOPA1_4025_300	101.859	3H	A	A	A	A	A	A	A	A	A	A	A	A	A	A	A	A	A	A	A	A	A	A	T	A	A	A	A	A	A	A	A	A	A	A	A	A	A	A	A	A	A	A	A	A	A	A	T
BOPA1_4027_1814	117.493	1H	A	A	A	A	A	A	A	A	A	A	A	A	A	A	A	A	A	A	A	A	A	A	A	A	A	A	A	A	A	A	A	A	A	A	A	A	A	A	A	A	A	A	A	A	A	A	A
BOPA1_4039_1686	85.5524	4H	G	G	G	G	A	G	G	G	G	G	G	G	G	G	G	G	G	G	G	G	A	G	G	G	G	G	G	G	G	G	G	G	G	G	A	G	G	G	G	G	G	G	G	G	G	G	G
BOPA1_4049_233	56.5156	2H	G	G	A	G	A	A	G	G	G	A	G	G	G	A	G	A	G	G	G	G	A	G	G	G	G	G	G	G	A	G	G	G	G	G	G	G	G	G	G	G	G	A	G	G	A	G	G
BOPA1_4051_1101	78.3994	4H	C	C	C	C	G	C	G	C	G	C	G	C	C	C	C	G	C	G	C	G	G	G	C	C	G	C	C	C	C	C	C	C	C	G	G	G	C	C	C	C	G	C	C	C	G	G	C
BOPA1_4054_1326	67.6345	7H	A	G	G	G	G	A	G	G	G	G	G	G	A	G	G	G	G	G	A	G	G	G	A	G	G	G	G	G	G	G	A	A	G	G	G	G	G	G	A	A	G	G	A	A	G	G	A
BOPA1_4057_2114	132.507	1H	G	G	G	A	G	G	G	G	G	A	G	G	G	G	G	G	G	G	G	G	G	G	A	G	G	G	G	G	G	A	G	G	G	G	G	G	A	G	G	G	G	G	G	G	G	G	G
BOPA1_4064_1724	67.9178	6H	A	A	A	A	A	A	A	T	A	A	A	A	A	A	A	A	A	A	A	A	A	A	A	A	A	A	A	A	A	A	A	T	A	A	A	A	A	T	A	T	A	A	T	A	A	A	A
BOPA1_4065_397	51.7705	2H	C	C	A	C	A	A	C	C	C	A	C	C	C	A	C	A	C	C	C	C	A	C	C	C	C	C	C	C	A	C	C	C	C	C	C	C	C	C	C	C	C	A	C	C	A	C	C
BOPA1_4070_386	50.9915	6H	C	C	C	C	C	C	C	C	C	C	C	C	C	C	C	C	C	C	C	C	C	C	C	C	C	C	C	C	C	C	C	C	C	C	C	C	C	C	C	C	C	C	C	C	C	C	A
BOPA1_4076_1056	92.2805	6H	A	A	A	A	A	A	A	A	A	A	A	A	A	A	A	A	A	A	A	A	A	A	A	A	A	A	A	A	A	A	A	A	A	A	A	A	A	A	A	A	A	A	A	A	A	A	A
BOPA1_407_259	134.722	5H	C	C	C	C	C	C	C	C	C	C	C	C	C	C	C	C	C	C	C	C	C	C	C	C	C	C	C	C	C	C	C	C	C	C	C	C	C	A	C	A	C	C	C	C	C	C	A
BOPA1_4098_758	26.3456	4H	A	G	G	G	A	G	A	G	A	A	G	G	G	G	A	A	G	A	G	G	A	A	G	A	G	A	G	G	G	A	G	G	A	G	G	G	G	G	G	G	A	G	G	G	A	A	G
BOPA1_4100_1047	147.309	2H	A	A	A	A	A	A	A	A	A	A	A	A	A	A	A	A	A	A	A	A	A	A	A	A	A	A	A	A	A	A	A	A	A	A	A	A	G	A	G	A	A	A	A	A	A	A	A
BOPA1_4103_1386	155.764	5H	G	A	A	A	A	G	A	G	A	G	G	G	A	G	A	A	G	G	A	A	G	A	G	A	A	G	G	G	G	G	A	G	A	G	A	A	A	A	G	A	G	A	G	A	A	A	G
BOPA1_4105_1417	45.8215	3H	C	C	C	C	C	C	C	A	C	C	C	C	C	C	C	C	C	C	C	C	C	C	A	C	C	C	C	C	C	C	C	C	C	C	C	C	C	A	C	A	C	C	C	C	C	C	A
BOPA1_4109_90	71.8839	6H	A	A	A	A	A	A	A	G	A	A	A	A	A	A	A	A	A	A	A	A	A	A	A	A	A	A	A	A	A	A	A	A	A	A	A	A	A	A	A	A	A	A	A	A	A	A	A
BOPA1_4117_472	152.361	5H	A	G	G	G	G	G	G	G	G	A	G	G	G	G	G	G	G	G	G	G	G	G	A	G	G	G	G	G	G	G	G	G	G	G	G	G	G	G	G	G	G	G	G	G	G	G	A
BOPA1_411_495	55.5241	2H	A	A	C	A	C	C	A	A	A	C	A	A	A	C	A	C	A	A	A	A	C	A	A	A	A	A	A	A	C	A	A	A	A	A	A	A	A	A	A	A	A	C	A	A	C	A	A
BOPA1_4126_1180	119.122	6H	G	A	A	A	G	G	A	A	A	A	A	G	A	A	A	A	A	A	G	A	G	A	A	A	A	A	A	A	A	A	A	G	A	A	A	A	A	A	G	A	A	A	A	A	A	A	A
BOPA1_4133_601	81.0907	4H	G	A	A	G	A	A	G	A	G	G	G	G	G	A	A	A	A	G	A	G	A	G	G	A	G	A	A	A	A	G	G	G	A	G	A	G	G	A	A	A	G	A	G	A	A	G	G
BOPA1_4139_888	60.8357	4H	A	A	A	A	A	A	A	A	A	A	A	A	A	A	A	A	A	A	A	A	A	A	A	A	A	A	A	A	A	A	A	G	A	A	A	A	A	A	A	A	A	A	A	A	A	A	A
BOPA1_4149_219	62.3938	3H	A	G	G	G	A	G	A	A	A	G	A	A	G	A	G	A	G	G	A	G	A	A	A	A	G	A	A	G	G	G	A	A	A	A	A	A	G	A	G	A	G	A	G	G	G	G	A
BOPA1_4150_398	64.1643	3H	C	A	A	A	C	A	C	C	C	A	C	C	A	C	A	C	A	A	C	A	C	C	C	C	A	C	C	A	A	A	C	C	C	C	C	C	A	C	A	C	A	C	A	A	A	A	C
BOPA1_4152_573	111.967	4H	G	G	G	G	G	G	G	A	G	G	G	G	A	A	G	G	A	G	A	G	G	G	G	G	G	G	G	G	G	A	G	G	G	G	G	G	G	A	G	A	G	G	G	A	G	G	G
BOPA1_4160_1365	111.331	4H	C	A	A	A	A	A	A	A	A	A	A	C	A	A	A	A	A	A	A	A	A	A	C	A	A	A	A	A	A	A	A	A	A	A	C	A	A	A	A	A	A	A	C	A	A	A	A
BOPA1_4178_1592	57.2946	1H	G	G	G	G	G	G	G	A	G	G	G	G	G	G	G	G	G	G	G	G	G	G	G	G	G	G	G	G	G	G	G	G	G	G	G	G	G	G	G	G	G	G	G	G	G	G	G
BOPA1_4191_268	49.0793	6H	A	A	G	A	A	A	G	G	G	A	A	A	A	G	G	A	G	G	A	G	A	A	A	A	A	A	G	A	A	G	G	G	G	G	A	G	G	G	A	G	G	A	G	A	G	A	G
BOPA1_41_695	100.637	4H	A	G	G	G	G	G	A	G	G	A	A	A	A	G	A	G	G	A	G	A	G	A	A	G	A	G	G	A	G	G	A	A	G	A	G	A	A	G	G	A	A	G	A	G	G	A	A
BOPA1_4203_1210	66.0765	6H	A	A	G	A	A	A	G	G	G	A	A	A	A	G	G	A	G	G	A	G	A	A	A	A	A	A	G	A	A	A	G	G	G	G	A	G	G	G	A	G	G	A	G	A	G	A	A
BOPA1_4204_176	1.91218	7H	C	C	C	C	C	C	C	C	C	C	C	G	C	C	C	C	C	C	C	C	C	C	C	C	C	C	C	C	C	C	C	C	C	C	C	C	C	C	C	C	C	C	C	C	C	C	C
BOPA1_421_528	31.6667	5H	G	G	G	G	G	G	G	A	G	G	G	G	G	G	G	A	G	G	G	G	G	G	G	G	G	G	G	G	G	G	G	G	G	G	A	G	G	G	G	A	G	G	A	G	G	G	G
BOPA1_4226_570	27.2663	1H	G	A	A	G	G	A	A	A	G	A	G	A	G	A	G	A	A	G	G	A	G	A	A	A	G	A	G	G	A	A	G	A	A	G	G	G	A	A	A	A	G	G	G	A	G	A	A
BOPA1_4234_1944	51.4583	5H	A	C	A	A	C	A	A	A	A	A	A	A	A	A	A	C	A	A	A	A	A	A	A	A	A	A	A	A	A	A	A	A	A	A	A	A	A	A	A	A	A	A	A	A	A	A	A
BOPA1_4240_749	132.578	2H	A	A	A	A	A	A	A	A	A	A	A	A	A	A	A	A	A	A	A	A	A	A	A	A	A	A	A	A	A	A	G	A	A	A	A	A	A	A	A	A	A	A	A	A	A	A	G
BOPA1_424_423	63.6686	4H	G	G	A	A	A	A	A	G	A	A	A	G	A	G	A	A	G	A	A	A	A	A	G	G	G	G	G	G	G	A	G	A	A	G	A	A	A	G	G	G	A	G	A	G	A	A	A
BOPA1_4250_402	78.5411	4H	A	A	A	G	A	A	A	A	A	G	A	A	G	A	A	A	A	A	A	A	A	A	A	A	A	A	A	A	A	G	G	G	A	A	A	A	G	A	A	A	A	A	A	A	A	A	G
BOPA1_4275_1288	17.4929	7H	G	G	G	G	G	G	G	G	G	G	G	G	G	G	G	G	G	G	G	G	G	G	C	G	G	G	G	G	G	G	G	G	G	G	G	G	G	G	G	G	G	G	G	G	G	G	G
BOPA1_4276_1082	58.3569	4H	A	C	A	C	A	C	A	C	A	A	A	C	A	C	A	A	C	A	C	A	A	A	C	C	C	C	C	C	C	C	C	C	A	C	C	A	C	C	C	C	A	C	C	C	A	C	C
BOPA1_428_1519	100.992	6H	A	A	A	G	A	G	A	G	A	G	G	A	G	A	G	G	A	G	G	G	G	A	G	G	G	G	G	G	A	G	A	G	A	G	A	A	A	G	G	G	G	G	G	A	G	A	A
BOPA1_4313_482	60.9065	6H	G	G	A	G	G	G	A	G	A	G	G	G	G	A	A	G	A	A	G	A	G	G	G	G	G	G	A	G	G	A	A	G	A	A	G	A	A	G	G	G	A	G	G	G	A	G	G
BOPA1_4331_1475	52.9037	2H	A	A	G	A	G	G	A	A	A	G	A	A	A	G	A	G	A	A	A	A	G	A	A	A	A	A	A	A	G	A	A	A	A	A	A	A	A	A	A	A	A	G	A	A	G	A	A
BOPA1_4336_2579	59.6317	4H	G	G	A	G	A	G	A	G	A	A	A	G	A	G	A	A	G	A	G	A	A	A	G	G	G	G	G	G	G	G	G	A	A	G	G	A	G	G	G	G	A	G	G	G	A	G	A
BOPA1_4361_1867	91.289	4H	G	G	G	G	A	G	G	G	G	G	G	G	G	G	G	G	G	G	G	G	A	G	G	G	G	G	G	G	G	A	G	G	G	G	A	G	G	G	G	G	G	G	A	G	G	G	G
BOPA1_4396_567	113.173	6H	A	A	A	A	A	A	A	A	A	C	A	A	C	A	A	A	A	A	A	A	A	A	C	A	A	A	A	A	A	A	A	A	A	A	A	A	A	A	A	A	A	A	A	A	A	A	A
BOPA1_4403_885	142.139	3H	G	A	A	G	A	A	A	G	A	A	G	G	A	G	A	A	A	A	A	A	G	A	G	A	G	G	A	G	A	A	A	G	G	A	G	A	A	G	A	G	G	A	A	A	A	A	G
BOPA1_4410_284	40.3683	2H	C	A	C	C	C	C	A	A	A	C	A	C	A	C	A	A	A	A	A	A	C	A	C	A	A	A	A	A	C	C	A	A	A	A	A	A	A	C	A	A	A	A	A	A	A	A	C
BOPA1_4434_804	63.5977	2H	A	G	A	A	A	A	G	A	G	A	G	A	A	A	G	A	A	A	G	A	A	G	A	G	A	G	G	A	A	A	G	G	G	A	G	A	G	A	G	A	A	A	A	A	A	A	A
BOPA1_4443_1835	14.8725	3H	G	A	A	A	A	A	A	G	A	A	A	G	A	A	A	A	G	A	A	A	A	A	G	A	A	A	A	A	A	A	A	G	A	A	A	A	G	G	G	A	A	A	G	A	A	A	A
BOPA1_4445_1911	48.796	6H	A	A	G	A	A	A	G	G	G	A	A	A	A	G	G	A	G	G	A	G	A	A	A	A	A	A	G	A	A	G	G	G	G	G	A	G	G	G	G	G	G	A	G	A	G	A	A
BOPA1_4447_231	69.2635	6H	G	G	A	G	G	G	A	G	A	G	G	G	G	A	A	G	A	A	G	A	G	G	G	G	G	G	G	G	G	G	A	G	A	A	G	A	A	G	G	G	A	G	G	G	A	G	G
BOPA1_4453_422	52.6204	3H	A	G	G	G	A	G	A	G	G	G	A	G	G	A	G	A	G	G	G	G	A	A	G	A	G	A	A	G	G	G	A	G	G	A	G	A	G	G	G	G	G	G	G	G	G	G	G
BOPA1_4454_1080	72.9462	6H	G	G	G	G	G	G	G	G	G	G	G	G	G	G	G	G	G	G	G	G	G	G	G	G	G	G	G	G	G	G	G	C	G	G	G	G	G	C	G	C	G	G	C	G	G	G	G
BOPA1_4456_443	4.10765	1H	A	A	A	G	G	G	A	A	G	A	G	A	A	G	G	G	A	G	G	G	A	A	A	A	G	A	G	G	A	A	G	A	A	A	A	G	A	A	A	A	G	G	A	A	G	A	A
BOPA1_4472_658	119.759	2H	A	A	A	A	A	A	A	A	A	G	A	A	A	A	A	A	A	A	A	A	A	A	A	A	A	A	A	A	A	A	G	A	A	A	A	A	A	A	A	A	A	A	A	A	A	A	G
BOPA1_447_88	131.181	5H	G	G	G	C	G	G	G	C	G	G	C	C	G	G	C	G	C	C	C	G	C	G	G	C	G	C	C	C	G	C	G	G	G	C	C	C	G	C	G	C	C	C	C	G	C	G	C
BOPA1_4544_461	49.8827	4H	G	A	G	G	G	A	G	G	G	G	G	G	G	A	G	G	A	G	G	G	G	G	G	A	A	A	A	A	A	G	A	G	G	A	G	G	G	G	A	G	G	A	G	A	G	A	G
BOPA1_4547_1677	4.22887	6H	A	G	A	A	G	A	A	A	G	A	G	A	A	G	A	G	A	A	A	A	G	G	G	G	G	A	G	G	G	G	G	A	A	G	G	G	A	G	G	A	G	A	A	A	G	A	A
BOPA1_454_1502	50.9915	4H	A	A	A	A	A	A	A	G	A	A	A	G	A	A	A	A	A	A	A	A	A	A	G	A	A	A	A	A	A	A	A	A	A	A	A	A	A	G	A	G	A	A	A	A	A	A	A
BOPA1_4570_591	41.3194	5H	A	C	C	A	C	C	A	A	C	A	C	C	A	C	C	C	C	A	C	C	C	C	C	C	C	A	C	A	C	C	A	A	C	C	C	A	A	A	A	A	C	C	A	C	C	A	C
BOPA1_4592_118	132.72	1H	A	A	A	G	A	A	A	A	A	G	A	A	A	A	A	A	A	A	A	A	A	A	A	A	A	A	A	A	A	G	A	A	A	A	A	A	G	A	A	A	A	A	A	A	A	A	A
BOPA1_4593_2007	36.4023	3H	G	G	G	G	G	G	G	A	G	G	G	G	G	G	G	G	G	G	G	G	G	G	A	G	G	G	G	G	G	G	G	G	G	G	G	G	G	A	G	A	G	G	A	G	G	G	A
BOPA1_4611_178	29.9575	6H	G	G	C	G	G	G	C	G	C	G	G	G	G	C	G	G	C	G	G	G	G	C	C	C	C	G	C	C	G	C	C	G	C	C	C	C	G	C	C	C	C	G	C	G	C	G	G
BOPA1_4618_1559	63.881	3H	G	C	C	C	G	C	G	G	G	C	G	G	C	G	C	G	C	C	G	C	G	G	G	G	C	G	G	C	C	C	G	G	G	G	G	G	C	G	C	G	C	G	C	C	C	C	G
BOPA1_4625_1413	97.6275	1H	A	C	C	A	A	C	C	C	C	A	A	A	A	C	C	C	C	C	A	C	A	C	A	A	C	A	A	C	C	C	C	C	A	A	C	A	A	A	C	A	C	A	A	A	C	C	C
BOPA1_4636_1380	50.9915	4H	G	G	G	G	G	G	G	A	G	G	G	A	G	G	G	G	G	G	G	G	G	G	A	G	G	G	G	G	G	G	G	G	G	G	G	G	G	A	G	A	G	G	G	G	G	G	G
BOPA1_4643_867	145.963	3H	A	A	A	A	A	A	G	A	G	G	A	A	A	A	G	A	G	G	A	G	A	G	A	A	A	A	G	A	A	A	G	A	G	A	A	G	G	A	G	A	A	A	G	A	A	G	G
BOPA1_4644_1363	0.92068	7H	G	G	C	G	G	C	C	G	G	C	C	G	C	C	G	C	C	G	C	C	C	C	G	G	C	G	C	C	C	G	G	C	C	C	G	G	G	G	G	G	C	C	G	C	C	G	G
BOPA1_4647_248	64.1643	3H	C	G	G	G	C	G	C	C	C	G	C	C	G	C	G	C	G	G	C	G	C	C	C	C	G	C	C	G	G	G	C	C	C	C	C	C	G	C	G	C	G	C	G	G	G	G	C
BOPA1_4658_1237	166.667	5H	A	G	G	A	G	A	A	G	A	A	A	A	A	A	A	G	A	A	A	A	A	A	A	A	A	A	A	A	A	A	A	A	A	A	A	A	A	G	A	G	A	G	G	A	G	A	A
BOPA1_4665_882	67.9178	1H	A	A	A	A	A	A	A	G	A	A	A	A	A	A	A	A	A	A	A	A	A	A	A	A	A	A	A	A	A	A	A	A	A	A	A	A	A	A	A	A	A	A	A	A	A	A	A
BOPA1_4671_856	127.55	7H	C	A	A	A	A	A	C	C	C	C	C	A	A	A	C	A	C	C	C	C	A	C	C	C	C	C	C	C	A	C	C	A	C	C	C	C	C	C	C	C	C	C	C	C	C	C	C
BOPA1_4684_775	28.2639	5H	A	A	A	A	A	A	A	A	A	A	A	A	A	A	A	G	A	A	A	A	A	A	A	A	A	A	A	A	A	A	A	A	A	A	G	A	A	A	A	A	A	A	A	A	A	A	A
BOPA1_4701_2395	23.0878	3H	A	A	G	G	A	G	G	G	G	G	G	A	G	G	G	G	G	G	A	G	A	G	A	G	G	G	G	G	G	G	G	A	G	G	G	G	G	G	G	A	G	G	A	A	G	G	G
BOPA1_4737_368	146.105	3H	G	G	G	A	G	G	G	G	G	G	A	G	A	A	G	G	G	G	G	G	A	G	G	A	A	A	G	A	A	G	G	G	G	A	A	G	G	G	G	G	A	G	G	G	G	G	A
BOPA1_4771_380	95.9028	5H	A	A	A	A	A	A	A	A	A	A	A	A	A	A	A	A	A	A	A	A	A	A	A	A	A	A	A	A	A	A	A	A	A	A	A	A	A	A	A	A	A	A	G	A	A	A	A
BOPA1_478_1291	70.5382	7H	A	A	A	A	A	A	A	A	A	A	A	A	A	A	A	A	A	G	A	G	A	G	A	A	A	A	A	G	A	A	A	A	G	G	A	A	A	A	A	A	A	A	A	A	A	A	A
BOPA1_4793_777	48.5836	1H	A	A	A	G	A	A	A	G	A	A	A	A	G	A	A	A	A	A	G	A	A	A	A	A	A	A	A	A	A	A	A	A	A	A	G	A	A	G	A	G	A	A	G	A	A	A	A
BOPA1_4795_782	125.486	5H	G	G	G	A	G	G	G	A	G	G	A	G	G	G	A	G	A	G	A	G	A	G	G	A	A	A	G	A	G	A	G	G	G	A	A	A	G	G	G	G	A	A	G	G	A	G	G
BOPA1_4807_1328	68.9802	4H	G	G	G	G	G	G	G	G	G	G	G	G	G	G	G	G	G	G	G	G	G	G	G	G	G	G	G	G	G	G	G	G	G	G	G	G	G	G	G	G	G	G	G	G	G	G	G
BOPA1_4844_1737	37.7479	3H	G	G	G	G	G	G	G	A	G	G	G	G	G	G	G	G	G	G	G	G	G	G	A	G	G	G	G	G	G	G	G	G	G	G	G	G	G	A	G	A	G	G	G	G	G	G	A
BOPA1_4845_123	151.667	5H	C	C	C	A	C	A	C	A	C	C	A	A	A	A	C	C	A	A	A	C	A	C	C	C	C	A	A	A	C	A	A	C	A	A	A	A	C	C	C	C	A	C	A	A	A	C	C
BOPA1_4849_1248	68.4136	7H	G	G	G	G	G	G	G	G	G	G	G	G	G	G	G	G	G	A	G	A	G	A	G	G	G	G	G	A	G	G	G	G	A	A	G	G	G	G	G	G	G	G	G	G	G	G	G
BOPA1_4850_969	70.1841	7H	A	A	A	A	A	A	A	A	A	A	A	A	A	A	A	A	A	G	A	G	A	G	A	A	A	A	A	G	A	A	A	A	G	G	A	A	A	A	A	A	A	A	A	A	A	A	A
BOPA1_485_1369	151.25	5H	C	C	C	C	C	A	C	A	C	C	A	A	C	A	C	C	A	A	C	C	A	C	C	C	C	A	A	A	C	A	C	C	A	A	A	A	C	C	C	C	A	C	A	C	A	C	C
BOPA1_4879_1560	135.623	2H	A	A	A	A	A	A	A	A	A	A	A	A	A	A	A	A	A	A	A	A	A	A	A	A	A	A	A	A	A	A	A	A	A	A	A	A	A	A	A	A	A	A	A	A	A	A	G
BOPA1_4895_145	55.3824	6H	A	A	A	A	A	A	A	G	A	A	A	A	A	A	A	A	A	A	A	A	A	A	G	A	A	A	A	A	A	A	A	G	A	A	A	A	A	G	A	G	A	A	G	A	A	A	G
BOPA1_4927_1340	132.365	1H	C	C	C	C	C	C	C	C	C	C	C	C	C	C	C	C	C	C	C	C	C	C	A	C	C	C	C	C	C	C	C	C	C	C	C	C	C	C	C	C	C	C	C	C	C	C	C
BOPA1_4977_567	34.0972	5H	A	A	A	A	A	A	A	A	A	A	A	A	A	A	A	G	A	A	A	A	A	A	A	A	A	A	A	A	A	A	A	A	A	A	G	A	A	A	A	A	A	A	A	A	A	A	A
BOPA1_497_386	57.932	7H	A	A	A	A	A	A	A	A	A	A	A	A	A	A	A	A	A	A	A	A	A	A	A	A	A	A	A	A	A	A	A	A	A	A	A	A	A	A	A	A	A	A	A	A	A	A	A
BOPA1_4991_1028	127.195	7H	G	A	A	A	A	A	G	G	G	G	G	A	A	A	G	A	G	G	G	G	A	G	G	G	G	G	G	G	A	G	G	A	G	G	G	G	G	G	G	G	G	G	G	G	G	G	G
BOPA1_5004_375	83.4722	5H	G	A	A	A	G	G	G	A	A	A	A	A	G	G	A	G	A	G	A	A	A	A	A	A	A	A	A	A	G	A	A	A	A	A	A	A	G	G	G	G	A	A	A	G	A	G	G
BOPA1_5013_1834	50.9915	4H	C	A	C	A	C	A	C	A	C	C	C	A	C	A	C	C	A	C	A	C	C	C	A	A	A	A	A	A	A	C	A	A	C	A	A	C	A	A	A	A	C	A	A	A	C	A	A
BOPA1_5019_879	47.5212	1H	A	A	A	A	A	A	A	G	A	A	A	A	A	A	A	A	A	A	A	A	A	A	A	A	A	A	A	A	A	A	A	A	A	A	A	A	A	G	A	G	A	A	A	A	A	A	A
BOPA1_5020_145	51.5581	3H	C	A	A	A	C	A	C	A	A	A	C	A	A	C	A	C	A	A	C	A	C	C	A	C	A	C	C	A	A	A	C	C	A	C	C	C	A	A	A	A	A	C	A	C	A	A	A
BOPA1_5028_1261	50.8499	7H	A	G	G	G	G	G	G	G	G	G	G	G	G	G	G	G	G	A	A	A	G	A	A	G	G	G	G	A	G	G	A	A	A	A	G	G	G	G	A	A	G	G	A	A	G	G	A
BOPA1_5029_1423	0	3H	A	G	G	G	G	G	G	G	G	G	G	G	G	A	G	G	G	G	G	G	G	G	G	G	G	G	G	G	G	G	G	A	G	G	G	G	G	G	G	A	G	G	A	G	G	G	G
BOPA1_5038_1035	54.5326	3H	A	A	A	A	A	A	A	G	A	A	A	G	A	A	A	A	A	A	A	A	A	A	G	A	A	A	A	A	A	A	A	A	A	A	A	A	A	G	A	G	A	A	A	A	A	A	G
BOPA1_5058_404	50.4958	3H	G	G	G	G	G	G	G	A	G	G	G	A	G	G	G	G	G	G	A	G	G	G	A	G	G	G	G	G	G	G	G	A	G	G	A	G	G	A	G	A	G	A	G	A	G	G	A
BOPA1_5074_1135	119.122	6H	C	G	G	G	G	G	G	G	G	G	G	C	G	G	G	G	G	G	G	G	G	G	G	G	G	G	G	G	G	G	G	G	G	G	G	G	G	G	G	G	G	G	G	G	G	G	G
BOPA1_5086_1239	17.9167	5H	A	A	A	G	G	A	G	G	A	G	A	A	A	A	A	G	A	G	A	A	A	G	A	G	G	G	A	G	A	A	A	G	A	A	G	G	G	G	G	G	A	A	A	G	G	A	A
BOPA1_5088_59	107.153	2H	C	A	C	C	C	C	C	C	C	C	A	C	C	C	A	C	C	A	C	C	A	C	C	C	C	A	A	C	C	C	C	C	C	A	C	C	C	C	C	C	C	C	C	C	C	C	C
BOPA1_5113_624	53.187	2H	C	C	G	C	G	G	C	C	C	G	C	C	C	G	C	G	C	C	C	C	G	C	C	C	C	C	C	C	G	C	C	C	C	C	C	C	C	C	C	C	C	G	C	C	G	C	C
BOPA1_5124_1707	93.4844	6H	G	G	C	G	G	G	C	G	C	G	G	G	G	C	C	G	C	G	G	C	G	G	G	G	G	G	G	G	C	G	G	G	C	G	G	C	C	G	G	G	G	G	G	C	G	G	G
BOPA1_5126_1311	146.111	5H	G	G	G	G	G	A	G	A	G	G	A	G	G	G	A	G	A	A	G	G	A	G	G	G	G	A	A	A	G	A	G	G	G	A	A	A	G	G	G	G	A	G	A	G	A	G	G
BOPA1_5128_1831	61.898	3H	G	A	A	A	G	A	G	G	G	A	G	G	A	G	A	G	A	A	G	A	G	G	G	G	A	G	G	A	A	A	G	G	G	G	G	G	A	G	A	G	A	G	A	A	A	A	G
BOPA1_5145_1355	161.389	5H	G	G	G	G	G	G	G	G	G	G	G	G	G	G	G	G	G	G	G	G	G	G	G	G	G	G	G	G	G	G	G	A	G	G	G	G	G	G	G	G	G	G	G	G	G	G	G
BOPA1_5148_1414	4.81586	6H	A	C	A	A	C	A	A	A	C	A	C	A	A	C	A	C	A	A	A	A	C	C	C	C	C	A	C	C	A	C	C	A	A	C	C	C	A	C	C	A	C	C	C	A	C	A	A
BOPA1_5154_117	107.569	5H	C	C	C	C	C	C	C	C	C	C	C	C	C	C	C	C	C	C	C	C	C	C	G	C	C	C	C	C	C	C	C	C	C	C	C	C	C	C	C	C	C	C	C	C	C	C	C
BOPA1_5159_579	1.41643	6H	A	A	G	A	A	G	G	G	A	A	A	A	A	A	G	A	G	G	G	G	A	A	A	A	A	G	A	A	A	A	A	G	G	A	A	A	G	G	A	G	A	G	G	G	A	G	G
BOPA1_5183_924	51.6289	3H	G	A	A	A	G	A	G	G	A	A	G	G	A	G	A	G	A	A	G	A	G	G	G	G	A	G	G	A	A	A	G	G	A	G	G	G	A	G	A	G	A	G	A	G	A	A	G
BOPA1_5187_752	68.2011	6H	G	G	G	G	G	G	G	A	G	G	G	G	G	G	G	G	G	G	G	G	G	G	G	G	G	G	G	G	G	G	G	A	G	G	G	G	G	A	G	A	G	G	A	G	G	G	G
BOPA1_5194_1118	25.9119	1H	G	G	G	C	C	G	G	G	C	G	C	G	C	G	C	G	G	C	C	G	C	G	G	G	C	G	C	C	G	G	C	G	G	C	C	C	C	G	G	G	C	C	C	G	C	G	G
BOPA1_5202_1199	70.6799	7H	A	A	A	A	A	A	A	A	A	A	A	A	A	A	A	A	A	C	A	C	A	C	A	A	A	A	A	C	A	A	A	A	C	C	A	A	A	A	A	A	A	A	A	A	A	A	A
BOPA1_5211_1755	124.929	2H	G	A	G	A	G	G	A	G	G	A	A	A	G	A	G	A	A	A	G	G	A	A	A	G	A	A	G	G	G	G	A	A	G	A	G	G	G	G	A	G	G	G	G	G	G	A	A
BOPA1_5224_1560	77.6912	3H	G	G	G	G	G	G	G	G	G	G	G	G	G	G	G	G	G	G	G	G	G	G	G	G	G	G	G	G	G	G	G	G	G	G	G	G	G	G	G	G	G	G	G	G	G	G	G
BOPA1_5253_1318	97.5921	3H	A	G	G	G	G	G	G	A	G	G	G	A	G	G	G	G	A	G	G	G	G	G	G	G	G	G	G	G	G	G	G	A	G	G	G	G	A	A	A	G	G	G	G	G	G	G	G
BOPA1_5260_462	108.569	3H	G	G	G	G	G	G	G	G	G	G	G	G	G	G	G	G	A	G	G	G	G	G	G	G	G	G	G	G	G	G	G	G	G	G	G	G	A	G	G	G	G	G	G	G	G	G	A
BOPA1_5273_894	60.6941	4H	C	C	A	C	A	A	A	C	A	A	A	C	A	C	A	A	C	A	C	A	A	A	C	C	C	C	C	C	C	C	C	A	A	C	C	A	C	C	C	C	A	C	C	C	A	C	C
BOPA1_5283_1090	116.501	1H	G	G	G	G	G	G	G	G	G	G	G	G	G	G	G	G	G	G	G	G	G	G	G	G	G	G	G	G	G	G	G	G	G	G	G	G	G	G	G	G	G	G	G	G	G	G	G
BOPA1_5284_227	97.9462	1H	G	C	C	C	C	C	C	C	C	C	C	G	C	C	C	C	C	C	C	C	C	C	C	C	C	C	C	C	C	C	C	C	C	C	C	C	C	C	C	C	C	C	C	C	C	C	C
BOPA1_5289_1341	70.6799	7H	A	A	A	A	A	A	A	A	A	A	A	A	A	A	A	A	A	G	A	G	A	G	A	A	A	A	A	G	A	A	A	A	G	G	A	A	A	A	A	A	A	A	A	A	A	A	A
BOPA1_5297_796	47.5212	1H	A	A	A	A	A	A	A	G	A	A	A	A	A	A	A	A	A	A	A	A	A	A	A	A	A	A	A	A	A	A	A	A	A	A	A	A	A	A	A	A	A	A	A	A	A	A	A
BOPA1_5298_828	50.8499	4H	C	A	C	A	C	A	C	C	C	C	C	C	C	A	C	C	A	C	A	C	C	C	C	A	A	A	A	A	A	C	A	A	C	A	A	C	A	C	A	C	C	A	A	A	C	A	A
BOPA1_5316_739	132.365	1H	A	A	A	G	A	A	A	A	A	G	A	A	A	A	A	A	A	A	A	A	A	A	G	A	A	A	A	A	A	G	A	A	A	A	A	A	G	A	A	A	A	A	A	A	A	A	A
BOPA1_5334_1533	123.229	3H	T	T	T	T	T	T	T	T	T	T	T	T	T	T	T	T	T	T	T	T	T	T	T	T	T	T	T	T	T	T	T	A	T	T	T	T	T	T	T	T	T	T	T	T	T	T	A
BOPA1_5346_1587	35.6941	1H	G	A	A	G	G	A	G	G	G	G	G	G	G	G	G	A	A	G	G	G	G	G	G	G	G	G	G	G	A	G	G	G	G	G	G	G	G	G	A	G	G	G	G	G	G	G	G
BOPA1_5347_585	94.9008	2H	A	C	A	C	A	A	A	A	A	C	C	A	C	C	C	A	A	C	A	A	A	A	A	A	A	C	C	A	A	A	C	C	A	C	A	A	A	C	C	A	A	A	A	A	A	A	A
BOPA1_5381_1950	41.5014	1H	A	A	A	G	G	A	A	A	A	A	G	A	G	A	A	A	A	G	G	A	G	A	A	A	A	G	G	G	A	A	G	A	A	G	G	G	G	G	A	G	G	G	G	A	A	A	A
BOPA1_5399_139	154.161	3H	G	G	G	G	G	G	G	G	G	G	G	G	G	G	G	G	G	G	G	G	G	G	G	G	G	G	G	G	G	G	G	G	G	G	G	G	G	G	G	G	G	G	G	G	G	G	G
BOPA1_5428_146	149.792	5H	A	C	C	A	C	A	C	A	C	A	A	A	A	A	C	C	A	A	A	C	A	C	A	C	C	A	A	A	C	A	A	C	A	A	A	A	C	C	C	C	A	C	A	A	A	C	A
BOPA1_5448_298	44.051	6H	A	A	A	A	A	A	A	A	A	A	A	A	A	A	A	A	A	A	A	A	A	A	A	A	A	A	A	A	A	A	A	A	A	A	A	A	A	A	A	A	A	A	A	A	A	A	A
BOPA1_5467_1663	48.7252	7H	A	C	C	C	C	C	C	C	C	C	C	C	C	C	C	C	C	A	A	A	C	A	A	C	C	C	C	A	C	C	A	A	A	A	C	C	C	C	A	A	C	C	A	A	C	C	A
BOPA1_5480_826	70.9632	7H	G	G	G	G	G	G	G	G	G	G	G	G	G	G	G	G	G	A	G	A	G	A	G	G	G	G	G	A	G	G	G	G	A	A	G	G	G	G	G	G	G	G	G	G	G	G	G
BOPA1_5497_661	55.0283	6H	A	A	A	A	A	A	A	G	A	A	A	A	A	A	A	A	A	A	A	A	A	A	G	A	A	A	A	A	A	A	A	G	A	A	A	A	A	G	A	G	A	A	G	A	A	A	G
BOPA1_5499_1430	67.4929	2H	A	A	A	A	A	A	A	G	A	A	A	A	A	A	A	A	A	A	A	A	A	A	A	A	A	A	A	A	A	A	A	A	A	A	A	A	A	A	A	G	A	A	A	A	A	A	G
BOPA1_5520_925	133.003	3H	G	G	G	G	G	G	G	G	G	G	G	G	G	G	G	G	G	G	G	G	G	G	G	G	G	G	G	G	G	G	G	G	G	G	G	G	G	G	G	G	G	G	G	G	G	G	G
BOPA1_552_188	155.625	5H	G	A	A	A	A	G	A	G	A	G	G	G	A	G	A	A	G	G	A	A	G	A	G	A	A	G	G	G	G	G	A	A	A	G	A	A	A	A	G	A	G	A	G	A	A	A	G
BOPA1_5571_640	125.625	5H	A	A	A	G	A	A	A	G	A	A	G	A	A	A	G	A	G	A	G	A	G	A	A	G	G	G	A	G	A	G	A	A	A	G	G	G	A	G	A	G	G	G	G	A	G	A	A
BOPA1_5573_1170	68.5552	2H	G	G	G	G	G	G	G	A	G	G	G	G	G	G	G	G	G	G	G	G	G	G	G	G	G	G	G	G	G	G	G	G	G	G	G	G	G	G	G	A	G	G	G	G	G	G	A
BOPA1_5595_297	133.924	7H	T	T	A	A	T	A	T	T	T	T	T	A	T	A	T	A	A	T	T	T	T	T	T	T	T	T	T	T	T	T	T	A	T	T	T	T	T	T	T	T	T	T	T	T	A	T	T
BOPA1_5657_1187	52.03	3H	G	A	A	A	G	A	G	A	A	A	G	A	A	G	A	G	A	A	G	A	G	G	A	G	A	G	G	A	A	A	G	A	A	G	G	G	A	A	A	A	A	G	A	G	A	A	A
BOPA1_5684_601	91.1473	6H	T	T	A	T	T	T	A	T	A	T	T	T	T	A	A	T	A	T	T	A	T	T	T	T	T	T	T	T	T	T	T	T	A	T	T	A	A	T	T	T	T	T	T	A	T	T	T
BOPA1_5692_310	103.895	4H	C	C	C	C	C	C	C	A	C	C	C	C	A	A	C	C	A	C	A	C	C	C	C	C	C	C	C	C	C	C	C	C	C	C	C	C	C	A	C	C	C	C	C	A	C	C	C
BOPA1_5695_922	61.7564	7H	G	A	A	A	A	G	A	A	A	A	A	A	G	A	A	A	A	G	G	G	A	G	G	A	A	A	A	G	A	A	G	G	G	G	A	A	A	A	G	G	A	A	G	G	A	A	G
BOPA1_570_1376	141.076	2H	A	C	A	C	A	A	C	C	A	C	C	C	A	C	A	C	A	A	A	A	C	C	C	A	C	C	A	C	A	C	A	C	A	C	A	C	A	C	A	A	A	A	C	A	A	C	A
BOPA1_5726_414	43.9983	4H	G	C	G	G	G	C	G	G	G	G	G	G	G	C	G	G	C	G	G	G	G	G	G	C	C	C	C	C	C	G	C	G	G	C	G	G	G	G	C	G	G	C	G	C	G	C	G
BOPA1_5754_850	41.5972	5H	G	A	G	G	G	G	G	G	G	G	G	G	G	G	G	A	G	G	G	G	G	G	G	G	G	G	G	G	G	G	G	G	G	G	A	G	G	G	G	G	G	G	G	G	G	G	G
BOPA1_5757_248	151.111	5H	T	T	T	T	T	A	T	A	T	T	A	A	T	A	T	T	A	A	T	T	A	T	T	T	T	A	A	A	T	A	T	T	A	A	A	A	T	T	T	T	A	T	A	T	A	T	T
BOPA1_5759_478	55.5241	2H	G	G	A	G	A	A	G	G	G	A	G	G	G	A	G	A	G	G	G	G	A	G	G	G	G	G	G	G	A	G	G	G	G	G	G	G	G	G	G	G	G	A	G	G	A	G	G
BOPA1_5764_430	124.079	7H	A	A	G	A	G	A	A	A	A	A	A	A	A	A	A	A	A	A	A	A	G	A	A	A	A	A	A	A	G	A	A	G	A	A	A	A	A	A	A	A	A	A	A	A	A	A	A
BOPA1_5771_91	33.2153	6H	G	G	A	G	G	G	A	G	A	G	G	G	G	A	G	G	A	G	G	G	G	A	A	A	A	G	A	A	G	A	A	A	A	A	G	A	G	A	A	A	A	G	A	G	A	G	G
BOPA1_5784_213	136.402	2H	A	G	A	G	A	A	G	A	A	G	G	G	A	G	A	G	G	A	A	A	G	G	G	A	G	G	A	G	A	G	A	G	A	G	A	G	G	G	G	G	A	A	G	A	A	G	G
BOPA1_578_587	88.5977	6H	A	A	C	A	A	A	C	A	C	A	A	A	A	C	C	A	C	A	A	C	A	A	A	A	A	A	A	A	A	A	A	A	C	A	A	C	C	A	A	A	A	A	A	C	C	A	A
BOPA1_5797_777	86.3314	3H	A	A	A	A	A	A	A	A	A	A	A	A	A	A	A	A	A	A	A	A	A	A	A	A	A	A	A	A	A	A	A	A	A	A	A	A	A	A	A	A	A	A	A	A	A	A	A
BOPA1_5799_578	60.4861	5H	G	A	A	G	A	A	G	A	A	G	A	G	G	A	A	A	A	G	A	A	A	A	G	A	A	G	A	A	A	A	G	G	A	A	G	A	G	G	G	G	A	A	G	A	A	G	A
BOPA1_5823_1073	50.9207	2H	G	G	A	G	A	A	G	G	G	A	G	G	G	A	G	A	G	G	G	G	A	G	G	G	G	G	G	G	A	G	G	G	G	G	G	G	G	G	G	G	G	A	G	G	A	G	G
BOPA1_5848_1413	54.3201	4H	G	A	G	A	G	A	G	A	G	G	G	A	G	A	G	G	A	G	A	G	G	G	A	A	A	A	A	A	A	A	A	A	G	A	A	G	A	A	A	A	G	A	A	A	G	A	A
BOPA1_5880_2547	23.1586	2H	A	G	G	A	A	A	G	G	G	G	A	A	G	A	A	G	A	A	G	A	A	A	A	G	G	G	A	A	A	A	G	A	G	A	G	A	A	A	G	G	G	A	A	A	A	G	A
BOPA1_5893_1285	149.062	5H	A	A	A	G	A	A	A	A	A	A	A	A	G	A	A	A	A	A	G	A	A	A	A	A	A	A	A	A	A	A	G	A	A	A	A	A	A	A	A	A	A	A	A	G	A	A	A
BOPA1_5925_565	144.931	5H	G	A	A	G	A	G	A	G	A	G	G	G	G	G	G	A	G	G	G	A	G	A	G	A	A	G	G	G	A	G	G	A	A	G	G	G	A	G	A	G	G	A	G	G	G	A	G
BOPA1_5926_798	85.6941	6H	G	G	A	G	G	G	A	G	A	G	G	G	G	A	A	G	A	G	G	A	G	G	G	G	G	G	G	G	G	G	G	A	A	A	G	A	A	G	G	A	A	G	A	A	A	G	G
BOPA1_5945_748	8.28612	3H	G	A	A	A	A	A	A	G	A	A	A	A	A	A	A	A	A	A	A	A	A	A	G	A	A	A	A	A	A	A	A	G	A	A	A	A	A	G	A	G	A	A	G	A	A	A	A
BOPA1_5993_2383	10.8357	6H	T	A	A	T	A	A	A	A	A	A	A	T	T	A	A	A	A	A	A	A	A	A	A	A	A	A	A	A	A	A	A	A	A	A	A	A	A	A	A	A	A	A	A	A	A	A	A
BOPA1_6018_235	49.0793	6H	A	A	C	A	A	A	C	C	C	A	A	A	A	C	C	A	C	C	A	C	A	A	A	A	A	A	C	A	A	C	C	C	C	C	A	C	C	C	A	C	C	A	C	A	C	A	C
BOPA1_6019_296	111.331	4H	G	A	A	A	A	A	A	A	A	A	A	G	A	A	A	A	A	A	A	A	A	A	G	A	A	A	A	A	A	A	A	A	A	A	G	A	A	A	A	A	A	A	G	A	A	A	A
BOPA1_6024_1095	82.7904	2H	A	A	A	T	A	A	A	A	A	T	A	A	T	T	A	A	A	A	A	A	A	A	A	A	A	A	A	A	A	A	T	A	A	A	A	A	A	T	A	A	A	A	A	A	A	A	A
BOPA1_6026_1949	116.643	1H	C	C	C	G	G	C	C	C	C	G	G	C	G	C	C	C	C	C	G	C	G	C	C	G	C	C	G	C	C	C	C	C	G	G	C	G	G	G	C	G	C	G	C	C	G	G	C
BOPA1_603_72	143.542	5H	G	G	G	A	G	G	G	A	G	G	A	A	G	G	A	G	A	A	G	G	A	G	G	G	G	A	A	A	G	A	G	G	G	A	A	A	G	G	G	G	A	G	A	G	A	G	G
BOPA1_6081_850	28.1161	1H	A	A	A	A	A	A	A	C	A	A	A	A	A	A	A	A	A	A	A	A	A	A	A	A	A	A	A	A	A	A	A	A	A	A	A	A	A	C	A	C	A	A	A	A	A	A	A
BOPA1_6116_709	166.667	5H	G	A	A	G	A	G	G	G	G	G	G	G	G	G	G	A	G	G	G	G	G	G	G	G	G	G	G	G	G	G	G	G	G	G	G	G	G	A	G	A	G	A	A	G	A	G	G
BOPA1_6117_1507	76.7705	2H	G	G	G	A	G	G	G	G	G	A	G	G	A	A	G	G	G	G	G	G	G	G	G	G	G	G	G	G	G	G	A	G	G	G	G	G	G	A	G	G	G	G	G	G	G	G	G
BOPA1_6118_595	51.5581	1H	G	G	G	G	G	G	G	A	G	G	G	G	G	G	G	G	G	G	G	G	G	G	G	G	G	G	G	G	G	G	G	G	G	G	G	G	G	G	G	G	G	G	G	G	G	G	G
BOPA1_6133_774	3.47025	4H	A	A	A	A	C	A	C	A	A	A	A	A	A	A	A	C	A	C	A	A	C	C	C	A	A	C	A	A	A	A	A	A	C	A	A	A	A	C	A	C	A	A	C	C	A	C	C
BOPA1_6170_304	95.1389	5H	A	A	A	A	A	A	A	A	A	A	A	A	A	A	A	A	A	A	A	A	A	A	A	A	A	A	A	A	A	A	A	A	A	A	A	A	A	A	A	A	A	A	A	A	A	A	A
BOPA1_6172_773	68.9802	4H	G	G	A	G	A	A	A	G	A	A	A	G	G	G	A	A	G	A	A	A	A	A	G	G	G	G	G	G	G	G	G	G	A	G	A	A	G	G	G	G	A	G	G	G	A	A	G
BOPA1_617_167	117.989	6H	G	A	A	A	G	G	A	G	A	A	A	G	A	A	G	A	A	G	G	G	G	A	A	G	G	G	G	G	A	A	A	G	A	G	A	A	A	G	G	G	G	G	G	A	G	A	G
BOPA1_6184_200	17.6389	5H	A	A	A	A	G	A	A	A	A	A	A	A	A	A	A	G	A	A	A	A	A	A	A	A	A	A	A	A	A	A	A	G	A	A	G	A	G	A	G	A	A	A	A	G	A	A	A
BOPA1_6195_2137	2.33711	1H	A	G	G	G	G	G	G	G	G	A	G	A	A	G	G	G	G	G	G	G	G	G	A	G	G	G	G	G	G	G	G	A	G	G	A	G	G	G	G	A	G	G	G	A	G	G	A
BOPA1_6205_683	63.881	6H	A	A	A	A	A	A	A	A	A	A	A	A	A	A	A	A	A	A	A	A	A	A	A	A	A	A	A	A	A	A	A	A	A	A	A	A	A	A	A	A	A	A	A	A	A	A	A
BOPA1_6208_987	25.8499	4H	C	A	A	A	C	A	C	A	C	C	A	A	A	A	C	C	A	C	A	A	C	C	A	C	A	C	A	A	A	C	A	A	C	A	A	A	A	A	A	A	C	A	A	A	C	C	A
BOPA1_6215_539	50.9915	4H	G	G	G	G	G	G	G	A	G	G	G	A	G	G	G	G	G	G	G	G	G	G	A	G	G	G	G	G	G	G	G	G	G	G	G	G	G	A	G	A	G	G	G	G	G	G	G
BOPA1_6249_572	50.8499	4H	A	G	A	G	A	G	A	A	A	A	A	A	A	G	A	A	G	A	G	A	A	A	A	G	G	G	G	G	G	A	G	G	A	G	G	A	G	A	G	A	A	G	G	G	A	G	G
BOPA1_6260_183	135.347	5H	G	G	G	G	G	G	G	G	G	G	G	G	G	G	G	G	G	G	G	G	G	G	G	G	G	G	G	G	G	G	G	G	G	G	G	G	G	A	G	A	G	G	G	G	G	G	A
BOPA1_6280_1098	67.9178	2H	G	G	G	C	G	G	G	C	G	C	G	G	C	C	G	G	G	G	G	G	G	G	G	G	G	G	G	G	G	G	C	G	G	G	G	G	G	G	G	C	G	G	G	G	G	G	C
BOPA1_6302_250	89.4476	3H	G	G	G	G	G	G	G	G	G	G	G	G	G	G	G	G	G	G	G	G	G	G	G	G	G	G	G	G	G	G	G	G	G	G	G	G	G	G	G	G	G	G	G	G	G	G	G
BOPA1_6326_1032	55.7365	4H	G	G	G	G	G	G	G	G	G	G	G	G	G	G	G	G	G	G	G	G	G	G	G	G	G	G	G	G	G	G	G	A	G	G	G	G	G	G	G	G	G	G	G	G	G	G	A
BOPA1_6328_736	119.759	2H	A	A	A	A	A	A	A	A	A	G	A	A	A	A	A	A	A	A	A	A	A	A	A	A	A	A	A	A	A	A	G	A	A	A	A	A	A	A	A	A	A	A	A	A	A	A	G
BOPA1_6338_682	40.085	2H	C	C	C	C	C	C	C	A	C	A	C	C	C	A	C	C	C	C	C	C	C	C	C	C	C	C	C	C	C	C	C	A	C	C	C	C	C	C	C	A	C	C	C	C	C	C	C
BOPA1_6354_1193	46.034	3H	G	G	G	G	G	G	G	A	G	G	G	G	G	G	G	G	G	G	G	G	G	G	A	G	G	G	G	G	G	G	G	G	G	G	G	G	G	A	G	A	G	G	G	G	G	G	A
BOPA1_6382_396	42.9887	1H	G	G	G	A	A	G	G	A	G	G	A	G	A	G	G	G	G	A	A	G	A	G	G	G	G	A	A	A	G	G	A	G	G	A	A	A	A	A	G	A	A	A	A	G	G	G	G
BOPA1_6384_866	52.1955	2H	A	G	A	A	A	A	G	G	G	A	G	A	G	A	G	A	A	A	G	A	A	G	A	G	A	G	G	A	A	A	G	G	G	A	G	A	G	A	G	G	A	A	G	A	A	A	A
BOPA1_6394_944	12.7479	7H	G	G	G	A	A	G	G	A	A	A	G	G	G	G	A	G	G	A	G	G	G	G	A	A	G	A	G	G	G	G	A	G	G	G	A	A	A	A	A	A	G	G	A	G	G	A	A
BOPA1_6419_1680	144.122	2H	G	A	G	A	G	G	A	A	G	A	A	A	G	A	G	A	G	G	G	G	A	A	G	G	A	A	G	A	G	A	G	G	G	A	G	A	G	A	G	G	G	G	G	G	G	A	G
BOPA1_6433_124	129.533	7H	G	C	C	C	C	C	C	G	G	G	G	C	C	C	G	C	C	C	G	G	C	C	G	C	G	C	G	C	C	G	G	C	G	C	G	C	G	G	C	C	C	C	C	G	C	G	G
BOPA1_6464_1115	65.7707	4H	C	C	G	G	G	G	G	C	G	G	G	C	G	C	G	G	C	G	G	G	G	G	C	C	C	C	C	C	C	G	C	C	G	C	G	G	G	C	C	C	G	C	G	C	G	C	G
BOPA1_6489_465	167.708	5H	G	G	G	G	G	G	G	G	G	G	G	G	G	G	G	G	G	G	G	G	G	G	G	G	G	G	G	G	G	G	G	G	G	G	G	G	G	G	G	G	G	G	G	G	G	G	G
BOPA1_6491_295	49.6459	3H	C	C	C	C	C	C	C	C	C	C	C	C	C	C	C	C	C	C	G	C	C	C	C	C	C	C	C	C	C	C	C	C	C	C	G	C	C	C	C	C	C	G	C	G	C	C	C
BOPA1_6510_1430	60.8357	2H	C	C	G	C	G	G	C	C	C	G	C	C	G	G	C	G	C	C	C	C	G	C	C	C	C	C	C	C	G	C	C	C	C	C	C	C	C	C	C	C	C	G	C	C	G	C	C
BOPA1_6517_602	13.881	7H	A	A	A	A	A	A	A	A	A	A	A	A	A	A	A	A	A	A	A	A	A	A	G	A	A	A	A	A	A	A	A	A	A	A	A	A	A	G	A	A	A	A	A	A	A	A	A
BOPA1_6519_812	102.62	4H	C	G	G	G	G	G	C	G	G	C	C	C	G	G	C	G	G	C	G	C	G	C	C	C	C	G	G	C	G	G	C	C	G	C	G	C	C	G	G	C	C	G	C	G	G	C	C
BOPA1_6523_1691	119.334	6H	A	G	G	G	A	A	G	G	G	G	G	A	G	G	G	G	G	G	A	G	A	G	G	G	G	G	G	G	G	G	G	A	G	G	G	G	G	G	A	G	G	G	G	G	G	G	G
BOPA1_6547_1363	111.827	1H	A	A	A	C	C	A	A	A	A	C	C	A	C	A	A	A	A	A	C	A	C	A	A	C	A	A	C	A	A	A	A	A	C	C	A	C	C	C	A	C	A	C	A	C	C	A	A
BOPA1_6573_369	56.3739	3H	G	A	A	A	G	A	G	A	A	A	G	A	A	G	A	G	A	A	G	A	G	G	A	G	A	G	G	A	A	A	G	A	A	G	G	G	A	A	A	A	A	G	A	G	A	A	A
BOPA1_6589_1211	35.9065	4H	G	A	A	A	G	A	G	A	G	G	G	A	G	A	G	G	A	G	A	G	G	G	A	G	A	A	A	A	A	A	A	A	G	A	A	A	A	A	A	A	G	A	A	A	G	G	A
BOPA1_6593_185	54.8867	6H	C	C	G	C	C	C	G	C	G	C	C	C	C	G	G	C	G	G	C	G	C	C	C	C	C	C	G	C	C	G	G	C	G	G	C	G	G	C	C	C	G	C	C	C	G	C	G
BOPA1_65_778	52.2917	5H	A	G	A	A	G	A	A	A	A	A	A	A	A	A	A	G	A	A	A	A	A	A	A	A	A	A	A	A	A	A	A	A	A	A	A	A	A	A	A	A	A	A	A	A	A	A	A
BOPA1_6628_1302	121.813	7H	C	A	A	A	A	A	A	C	A	C	C	A	C	A	C	A	A	A	C	C	A	A	C	A	C	A	C	A	A	C	C	C	C	A	C	A	C	A	A	A	A	A	A	C	A	C	C
BOPA1_6634_263	39.1643	3H	A	A	A	A	A	A	A	G	A	A	A	A	A	G	A	A	A	A	G	A	A	A	G	A	A	A	A	A	A	A	G	A	A	A	A	A	A	G	A	G	A	G	A	G	A	A	A
BOPA1_6655_978	70.8924	1H	C	G	G	C	G	G	G	G	G	C	C	G	C	G	G	G	G	C	C	G	C	G	G	G	G	C	C	C	G	G	G	C	G	C	C	C	C	G	G	G	C	C	G	G	G	G	G
BOPA1_6681_314	51.0623	3H	A	A	A	A	A	A	A	G	A	A	A	G	A	A	A	A	A	A	G	A	A	A	G	A	A	A	A	A	A	A	A	G	A	A	G	A	A	G	A	G	A	G	A	G	A	A	G
BOPA1_6716_823	109.207	3H	A	A	A	A	A	A	A	A	A	A	A	A	A	A	A	A	A	A	A	A	A	A	A	A	A	A	A	A	A	A	A	G	A	A	A	A	A	A	A	A	A	A	A	A	A	A	A
BOPA1_6720_641	43.2011	1H	G	G	G	A	A	G	G	G	G	G	A	G	A	G	G	G	G	A	A	G	A	G	G	G	G	A	A	A	G	G	A	G	G	A	A	A	A	G	G	G	A	A	A	G	G	G	G
BOPA1_6761_490	159.792	5H	A	A	A	T	A	T	A	T	A	A	T	T	T	T	A	A	T	T	T	A	T	A	A	A	A	T	T	T	T	T	T	A	A	T	T	A	A	A	T	A	T	A	T	T	A	A	A
BOPA1_677_411	119.122	1H	A	A	A	A	A	A	A	A	A	A	A	A	A	A	A	A	A	A	A	A	A	A	A	A	A	A	A	A	A	A	A	A	A	A	A	A	A	A	A	A	A	A	A	A	A	A	A
BOPA1_6781_1073	155.556	5H	A	G	G	A	G	G	G	G	G	A	G	G	A	G	G	G	G	G	A	G	G	G	A	G	G	G	G	G	G	G	A	A	G	G	A	G	G	G	G	G	G	G	G	A	G	G	A
BOPA1_6792_1945	27.2663	1H	G	G	G	G	G	G	A	A	G	A	G	A	G	A	G	G	G	G	G	A	G	A	A	A	G	A	G	G	G	A	G	A	A	G	G	G	G	A	G	A	G	G	G	A	G	A	A
BOPA1_6804_1197	62.4646	2H	G	G	G	G	G	G	G	A	G	G	G	G	G	G	G	G	G	G	G	G	G	G	G	G	G	G	G	G	G	G	G	G	G	G	G	G	G	G	G	A	G	G	G	G	G	G	A
BOPA1_6805_1110	39.3768	3H	C	C	C	C	C	C	C	G	C	C	C	C	C	G	C	C	C	C	C	C	C	C	G	C	C	C	C	C	C	C	G	G	C	C	C	C	C	G	C	G	C	C	C	C	C	C	C
BOPA1_682_767	94.2635	2H	C	A	C	C	C	C	C	C	C	C	A	C	C	C	A	C	C	A	C	C	C	C	C	C	C	A	A	C	C	C	C	C	C	A	C	C	C	C	A	C	C	C	C	C	C	C	C
BOPA1_6833_658	74.9306	5H	C	C	C	C	A	A	C	A	C	C	C	C	C	C	C	A	C	C	A	C	C	C	C	C	C	C	C	C	A	C	C	A	C	C	C	C	C	C	C	C	C	C	C	A	C	C	C
BOPA1_6846_1161	43.9675	2H	G	G	G	G	G	G	G	G	G	G	G	G	G	G	G	G	G	G	G	G	G	G	G	G	G	G	G	G	G	G	G	G	G	G	G	G	G	G	G	G	G	G	G	G	G	G	A
BOPA1_6851_867	165.833	5H	G	G	G	G	G	G	G	G	G	G	G	G	G	G	G	G	G	G	G	G	G	G	G	G	G	G	G	G	G	G	G	A	G	G	G	G	G	G	G	G	G	G	G	G	G	G	G
BOPA1_6852_506	68.4844	2H	A	A	A	A	A	A	A	G	A	A	A	A	A	A	A	A	A	A	A	A	A	A	A	A	A	A	A	A	A	A	A	A	A	A	A	A	A	A	A	G	A	A	A	A	A	A	G
BOPA1_6868_595	123.938	7H	G	G	A	G	A	G	G	G	G	G	G	G	G	G	G	G	G	G	G	G	A	G	G	G	G	G	G	G	A	G	G	A	G	G	G	G	G	G	G	G	G	G	G	G	G	G	G
BOPA1_6883_203	68.0595	3H	G	A	A	A	G	A	G	A	NA	A	G	A	A	G	A	NA	A	A	G	G	G	G	A	G	A	G	G	A	A	A	G	A	G	G	G	G	A	A	A	A	A	G	A	A	A	A	A
BOPA1_6913_1235	94.5833	5H	A	G	G	G	A	A	A	G	G	A	G	A	A	A	G	A	G	A	G	G	G	G	G	G	A	G	G	G	A	A	G	G	G	G	G	G	A	G	A	A	G	G	A	A	A	A	A
BOPA1_6949_895	8.42776	1H	G	G	G	A	A	A	G	A	A	A	A	A	A	A	A	A	G	A	A	A	G	G	G	G	A	G	A	A	G	A	A	A	G	G	A	A	G	A	G	A	A	A	G	A	A	G	A
BOPA1_6951_875	90.7224	2H	A	A	A	G	A	A	A	A	A	G	A	A	G	G	A	A	A	A	A	A	A	A	A	A	A	A	A	A	A	A	G	G	A	A	A	A	A	G	A	A	A	A	A	A	A	A	A
BOPA1_6954_861	53.4703	4H	A	G	A	G	A	G	A	G	A	A	A	G	A	G	A	A	G	A	G	A	A	A	G	G	G	G	G	G	G	G	G	G	A	G	G	A	G	G	G	G	A	G	G	G	A	G	G
BOPA1_6964_414	44.051	6H	C	C	C	C	C	C	C	C	C	C	C	C	C	C	C	C	C	C	C	C	C	C	C	C	C	C	C	C	C	C	C	G	C	C	C	C	C	G	C	G	C	C	G	C	C	C	C
BOPA1_6975_1101	71.2465	7H	G	G	G	G	G	G	G	G	G	G	G	G	G	G	G	G	G	A	G	A	G	A	G	G	G	G	G	A	G	G	G	G	A	A	G	G	G	G	G	G	G	G	G	G	G	G	G
BOPA1_6990_661	129.816	2H	G	A	G	A	G	G	A	G	G	A	A	G	G	A	G	A	A	A	G	G	A	A	G	G	A	A	G	A	G	A	A	G	G	A	G	G	G	G	A	G	G	G	G	G	G	A	A
BOPA1_6996_838	107.365	2H	C	G	C	G	C	C	C	G	C	G	G	C	G	G	G	C	C	G	C	C	G	C	C	C	C	G	G	C	C	C	G	G	C	G	C	C	C	G	C	G	C	C	C	C	C	C	G
BOPA1_7023_448	126.7	7H	T	A	T	T	A	T	T	T	T	T	T	T	A	T	T	T	T	T	T	T	A	T	T	T	T	T	T	T	A	T	T	A	T	T	T	T	T	T	T	T	T	T	T	T	T	T	T
BOPA1_7032_201	26.7705	2H	G	A	A	G	G	G	A	G	A	G	G	G	A	G	G	A	G	G	A	G	G	G	G	A	A	A	G	G	G	G	A	G	A	G	A	G	G	G	A	G	A	G	A	G	G	A	G
BOPA1_7044_705	8.28612	3H	A	A	A	A	A	A	A	A	A	A	A	A	A	A	A	A	A	A	A	A	A	A	A	A	A	A	A	A	A	A	A	G	A	A	A	A	A	A	A	G	A	A	G	A	A	A	A
BOPA1_7069_1149	56.5864	4H	G	A	G	A	G	A	G	A	G	G	G	A	G	A	G	G	A	G	A	G	G	G	A	A	A	A	A	A	A	A	A	A	G	A	A	G	A	A	A	A	G	A	A	NA	G	A	A
BOPA1_7125_585	49.7167	3H	G	G	G	G	G	G	G	A	G	G	G	A	G	G	G	G	G	G	G	G	G	G	A	G	G	G	G	G	G	G	G	A	G	G	G	G	G	A	G	A	G	G	G	G	G	G	A
BOPA1_7140_595	48.1944	5H	A	C	A	A	A	A	A	A	A	A	A	A	A	A	A	C	A	A	A	A	A	A	A	A	A	A	A	A	A	A	A	A	A	A	A	A	A	A	A	A	A	A	A	A	A	A	A
SCRI_RS_186901	125.833	5H	C	A	A	A	A	A	A	C	A	A	A	C	A	A	A	A	A	A	A	A	A	A	C	A	A	A	A	A	A	A	A	C	A	A	A	A	A	A	A	C	A	A	A	A	A	A	A
BOPA1_7169_713	146.105	3H	T	T	T	A	T	T	A	T	A	A	A	T	A	A	A	T	A	A	T	A	A	A	T	A	A	A	A	A	A	T	A	T	A	A	A	A	A	T	A	T	A	T	A	T	T	A	A
BOPA1_7172_1536	1.48725	7H	G	G	C	G	G	C	C	G	G	C	C	C	C	C	G	C	C	G	C	C	C	C	G	G	C	G	C	C	C	G	G	C	C	C	G	G	G	G	G	G	C	C	G	C	C	G	G
BOPA1_7174_365	0.212465	1H	C	G	G	G	G	G	G	C	G	C	G	C	C	G	G	G	G	G	G	G	G	G	C	G	G	G	G	G	G	G	G	C	G	G	C	G	G	C	G	C	G	C	C	C	G	G	C
BOPA1_7180_778	131.87	7H	A	G	G	G	G	G	A	A	A	A	A	G	G	G	A	G	G	A	A	A	G	A	A	A	A	A	A	A	G	A	A	G	A	A	A	A	A	A	G	A	A	G	A	A	G	A	A
BOPA1_7185_370	8.56941	6H	G	A	G	G	A	G	G	G	A	G	A	G	G	A	G	A	G	G	G	G	A	A	A	A	A	G	A	A	G	A	A	G	G	A	A	A	G	A	A	G	A	A	G	G	A	G	G
BOPA1_7284_710	49.5751	1H	A	A	A	G	A	A	A	A	A	A	A	A	G	A	A	A	A	A	G	A	A	A	A	A	A	A	A	A	A	A	A	A	A	A	G	A	A	A	A	A	A	A	G	A	A	A	A
BOPA1_7299_183	61.4731	1H	A	A	A	A	A	A	A	G	A	A	A	A	A	A	A	A	A	A	A	A	A	A	A	A	A	A	A	A	A	A	A	A	A	A	A	A	A	A	A	A	A	A	A	A	A	A	A
BOPA1_7337_388	143.264	5H	A	A	A	G	A	A	A	G	A	A	G	G	A	A	G	A	G	G	A	A	G	A	A	A	A	G	G	G	A	G	A	A	A	G	G	G	A	A	A	A	G	A	G	A	G	A	A
BOPA1_7370_818	63.4561	6H	G	G	G	G	G	G	G	G	G	G	G	G	G	G	G	G	G	G	G	G	G	G	G	G	G	G	G	G	G	G	G	G	G	G	G	G	G	G	G	G	G	G	G	G	G	G	G
BOPA1_7372_1253	8.49858	1H	A	G	G	A	A	A	G	A	A	A	A	A	A	A	A	A	G	A	A	A	G	G	A	G	A	G	A	A	G	A	A	A	G	G	A	A	G	A	G	A	A	A	G	A	A	G	A
BOPA1_7397_854	119.547	7H	A	A	G	A	G	A	G	A	G	A	A	A	A	A	A	A	G	G	A	A	G	G	A	G	A	G	A	G	G	A	A	A	G	G	A	G	A	G	G	G	G	G	G	A	G	A	G
BOPA1_7487_390	107.932	2H	G	A	G	G	G	G	G	G	G	G	A	G	G	G	A	G	G	A	G	G	A	G	G	G	G	A	A	G	G	G	G	G	G	A	G	G	G	G	G	G	G	G	G	G	G	G	G
BOPA1_7489_442	58.7819	2H	A	T	A	A	A	A	T	T	T	A	T	A	A	A	T	A	A	A	T	A	A	T	A	T	A	T	T	A	A	A	T	T	T	A	T	A	T	A	T	T	A	A	A	A	A	A	A
SCRI_RS_140819	27.6912	2H	A	A	A	G	A	A	A	G	A	A	G	A	A	A	G	A	G	A	G	A	G	A	A	G	G	G	A	G	A	G	A	A	A	G	G	G	A	A	A	A	G	G	G	A	G	A	A
BOPA1_7549_782	75.2125	2H	A	A	A	G	A	A	A	A	A	G	A	A	G	G	A	A	A	A	A	A	A	A	A	A	A	A	A	A	A	A	G	A	A	A	A	A	A	G	A	A	A	A	A	A	A	A	A
BOPA1_7623_818	40.085	2H	G	A	G	G	G	G	A	A	A	G	A	G	A	G	A	A	A	A	A	A	G	A	G	A	A	A	A	A	G	G	A	A	A	A	A	A	A	G	A	A	A	A	A	A	A	A	G
BOPA1_7639_122	122.431	5H	A	A	A	C	A	A	A	C	A	A	C	A	A	A	C	A	C	A	C	A	C	A	A	C	C	C	A	C	A	C	A	A	A	C	C	C	A	C	C	C	C	C	A	A	C	A	A
BOPA1_7655_579	135.623	2H	G	G	G	G	G	G	G	G	G	G	G	G	G	G	G	G	G	G	G	G	G	G	G	G	G	G	G	G	G	G	G	G	G	G	G	G	G	G	G	G	G	G	G	G	G	G	A
BOPA1_7660_476	64.8725	2H	A	A	A	G	A	A	A	G	A	G	A	A	G	G	A	A	A	A	A	A	A	A	A	A	A	A	A	A	A	A	G	A	A	A	A	A	A	A	A	G	A	G	A	A	G	A	G
BOPA1_76_1059	109.774	3H	C	C	C	C	C	C	C	C	C	C	C	C	C	C	C	C	C	C	C	C	C	C	C	C	C	C	C	C	C	C	C	C	C	C	C	C	C	C	C	C	C	C	C	C	C	C	G
BOPA1_7728_341	51.6289	3H	T	A	A	A	T	A	T	T	A	A	T	T	A	T	A	T	A	A	A	A	T	T	T	T	A	T	T	A	A	A	T	T	A	T	A	T	A	T	A	T	A	A	A	A	A	A	T
BOPA1_7747_1056	26.204	2H	G	G	G	A	A	A	G	A	G	A	A	A	G	A	A	G	A	A	G	A	A	A	A	G	G	G	A	A	A	A	G	A	G	A	G	A	A	A	G	A	G	A	G	A	A	G	A
BOPA1_7766_492	26.204	2H	A	A	A	G	G	G	A	A	A	G	G	A	A	G	G	A	G	G	A	G	G	G	A	A	A	A	G	G	G	G	A	A	A	G	A	G	G	G	A	A	A	G	A	G	G	A	G
BOPA1_7782_410	148.442	3H	A	A	A	A	A	A	A	G	A	A	A	A	A	A	A	A	A	A	A	A	A	A	A	A	A	A	A	A	A	A	A	A	A	A	A	A	A	A	A	A	A	A	A	A	A	A	G
BOPA1_7800_594	50.5666	1H	C	C	C	C	C	C	C	G	C	C	C	C	C	C	C	C	C	C	C	C	C	C	C	C	C	C	C	C	C	C	C	C	C	C	C	C	C	C	C	C	C	C	C	C	C	C	C
BOPA1_7810_113	61.9688	7H	G	A	A	A	A	G	A	A	A	A	A	A	G	A	A	A	A	G	G	G	A	G	G	A	A	A	A	G	A	A	G	G	G	G	A	A	A	A	G	G	A	A	G	G	A	A	G
BOPA1_7818_967	135.34	3H	C	C	C	C	C	C	C	C	C	C	C	C	C	C	C	C	C	C	C	C	C	C	C	C	C	C	C	C	C	C	C	C	C	C	C	C	C	C	C	C	C	C	C	C	C	C	C
BOPA1_7826_869	129.32	2H	C	A	C	A	C	C	A	C	C	A	A	C	C	A	C	A	A	A	C	C	A	A	C	C	A	A	C	A	C	A	A	C	C	A	C	C	C	C	A	C	C	C	C	C	C	A	A
BOPA1_7848_441	35.6232	6H	G	G	C	G	G	G	C	G	C	G	G	G	G	C	G	G	C	G	G	C	G	G	C	C	C	G	C	C	G	C	C	C	C	C	G	C	G	C	C	C	C	G	G	G	C	G	G
BOPA1_78_1073	100.992	6H	A	A	A	C	A	C	A	C	A	C	C	A	C	A	C	C	A	C	C	C	C	A	C	C	C	C	C	C	A	C	A	C	A	C	A	A	A	C	C	C	C	C	C	A	C	A	A
BOPA1_791_1113	14.3768	2H	C	G	G	G	G	G	G	G	G	G	G	G	G	G	G	G	G	G	G	G	G	G	G	G	G	G	G	G	G	G	G	G	G	G	G	G	G	G	G	G	G	G	G	G	G	G	G
BOPA1_7932_687	55.5241	2H	G	G	A	G	A	A	G	G	G	A	G	G	G	A	G	A	G	G	G	G	A	G	G	G	G	G	G	G	A	G	G	G	G	G	G	G	G	G	G	G	G	A	G	G	A	G	G
BOPA1_7942_948	52.4788	4H	C	C	C	C	C	C	C	A	C	C	C	A	C	C	C	C	C	C	C	C	C	C	A	C	C	C	C	C	C	C	C	A	C	C	C	C	C	A	C	A	C	C	C	C	C	C	A
BOPA1_8005_914	63.4561	6H	A	A	A	A	A	A	A	A	A	A	A	A	A	A	A	A	A	A	A	A	A	A	A	A	A	A	A	A	A	A	A	A	A	A	A	A	A	A	A	A	A	A	A	A	A	A	A
BOPA1_8020_87	76.204	3H	A	A	A	G	G	A	G	G	G	A	G	G	A	G	A	G	A	A	G	G	G	G	G	G	A	G	G	A	A	A	G	A	G	G	G	G	A	G	A	G	A	G	G	A	A	A	G
BOPA1_8097_658	70.6799	7H	C	C	C	C	C	C	C	C	C	C	C	C	C	C	C	C	C	G	C	G	C	G	C	C	C	C	C	G	C	C	C	C	G	G	C	C	C	C	C	C	C	C	C	C	C	C	C
BOPA1_810_818	54.8867	6H	C	C	C	C	C	C	C	G	C	C	C	C	C	C	C	C	C	C	C	C	C	C	G	C	C	C	C	C	C	C	C	G	C	C	C	C	C	G	C	G	C	C	G	C	C	C	C
BOPA1_816_265	33.4986	2H	G	A	A	A	A	A	A	G	A	A	A	G	A	A	A	A	A	A	A	A	A	A	G	A	A	A	A	A	A	A	A	G	A	A	A	A	A	A	A	G	A	A	A	A	A	A	A
BOPA1_8180_450	59.136	3H	G	A	A	A	G	A	G	G	A	A	G	G	A	G	A	G	A	A	G	A	G	G	G	G	A	G	G	A	A	A	G	G	A	G	G	G	A	G	A	G	A	G	A	A	A	A	G
BOPA1_8200_978	1.48725	7H	A	A	A	A	A	A	A	T	A	A	A	A	A	A	A	A	A	A	A	A	A	A	A	A	A	A	A	A	A	A	A	A	A	A	A	A	A	A	A	T	A	A	T	A	A	A	T
BOPA1_8258_330	93.4028	5H	A	C	C	C	A	A	A	C	C	A	C	A	A	A	C	A	C	A	C	C	C	C	C	C	A	C	C	C	A	A	C	A	C	C	C	C	A	C	A	A	C	C	A	A	A	A	A
BOPA1_832_1040	60.6232	6H	G	G	G	G	G	G	G	A	G	G	G	A	G	G	G	G	G	G	G	G	G	G	A	G	G	G	G	G	G	G	G	A	G	G	G	G	G	A	G	A	G	G	A	G	G	G	A
BOPA1_8365_454	23.3003	7H	G	G	G	G	G	G	G	G	G	G	G	G	G	G	G	G	G	G	G	G	G	G	G	G	G	G	G	G	G	G	G	G	G	G	G	G	G	G	G	G	G	G	G	G	G	G	G
BOPA1_8377_1022	28.2639	5H	A	A	A	G	A	A	G	G	A	G	A	A	G	A	A	A	A	G	A	A	A	A	A	G	G	G	A	G	A	A	A	G	A	A	A	G	G	G	G	G	A	A	A	A	G	G	A
BOPA1_8390_328	46.3881	7H	A	A	A	A	A	A	A	A	A	A	A	A	A	A	A	A	A	A	A	A	A	A	A	A	A	A	A	A	A	A	A	A	A	A	A	A	A	A	A	A	A	A	A	A	A	A	A
BOPA1_8444_948	0.283286	7H	G	G	A	A	G	A	A	G	G	A	A	G	A	A	G	A	A	G	A	A	A	A	G	G	A	G	A	A	A	A	A	A	A	A	G	G	G	A	G	G	A	A	G	A	A	G	G
BOPA1_8486_1964	52.4788	1H	C	C	C	C	C	C	C	G	C	C	C	C	C	C	C	C	C	C	C	C	C	C	C	C	C	C	C	C	C	C	C	C	C	C	C	C	C	C	C	C	C	C	C	C	C	C	C
BOPA1_8491_1138	70.9632	7H	G	G	G	G	G	G	G	G	G	G	G	G	G	G	G	G	G	A	G	A	G	A	G	G	G	G	G	A	G	G	G	G	A	A	G	G	G	G	G	G	G	G	G	G	G	G	G
BOPA1_8504_785	91.1473	6H	T	T	T	T	T	T	T	T	T	T	T	T	T	T	T	T	T	T	T	T	T	T	T	T	T	T	T	T	T	T	T	T	T	T	T	T	T	T	T	T	T	T	T	T	T	T	T
BOPA1_8561_968	49.6528	5H	A	G	A	A	A	A	A	A	A	A	A	A	A	A	A	G	A	A	A	A	A	A	A	A	A	A	A	A	A	A	A	A	A	A	A	A	A	A	A	A	A	A	A	A	A	A	A
BOPA1_8586_1221	138.031	2H	C	A	C	A	C	C	A	C	C	A	A	A	C	A	C	A	A	C	C	C	A	A	A	C	A	A	C	A	C	A	C	A	C	A	C	A	A	A	A	A	C	C	C	C	C	A	C
BOPA1_8613_278	47.8045	1H	A	A	A	C	A	A	A	C	A	A	A	A	C	A	A	A	A	A	C	A	A	A	A	A	A	A	A	A	A	A	A	A	A	A	C	A	A	C	A	C	A	A	C	A	A	A	A
BOPA1_8632_1809	82.5071	2H	G	G	G	G	G	G	G	G	G	G	G	G	G	G	G	G	G	G	G	G	G	G	G	G	G	G	G	G	G	G	G	G	G	G	G	G	G	G	G	G	G	G	G	G	G	G	G
BOPA1_864_594	38.237	2H	G	A	A	A	A	A	A	G	A	A	A	G	A	A	A	A	A	A	A	A	A	A	G	A	A	A	A	A	A	A	A	G	A	A	A	A	A	A	A	G	A	A	A	A	A	A	A
BOPA1_8670_388	0.212465	1H	C	G	G	C	C	C	G	C	C	C	C	C	C	C	C	C	G	C	C	C	G	G	C	G	C	G	C	C	G	C	C	C	G	G	C	C	G	C	G	C	C	C	C	C	C	G	C
BOPA1_8682_406	139.375	5H	A	A	A	G	A	A	A	G	A	A	G	A	A	A	G	A	G	G	G	A	G	A	A	A	A	G	G	G	A	G	A	A	A	G	G	G	A	A	A	A	G	G	G	A	G	A	A
BOPA1_8743_197	50.4249	1H	G	G	G	C	G	G	G	C	G	G	G	G	C	G	G	G	G	G	C	G	G	G	G	G	G	G	G	G	G	G	G	G	G	G	C	G	G	G	G	G	G	G	C	G	G	G	G
BOPA1_8752_523	155.028	3H	C	A	A	C	C	A	C	A	C	C	C	C	C	C	C	A	C	C	A	C	C	C	C	C	C	C	C	C	C	C	C	C	C	C	C	C	C	C	C	C	C	A	A	C	A	C	A
BOPA1_8787_1459	26.0623	2H	A	A	A	G	G	G	A	A	A	G	G	A	A	G	G	A	G	G	A	G	G	G	A	A	A	A	G	G	G	G	A	A	A	G	A	G	G	G	A	A	A	G	A	G	G	A	G
BOPA1_8817_798	118.697	2H	C	G	C	G	C	C	C	C	C	G	G	C	C	G	C	C	G	G	C	C	G	C	C	C	C	G	C	C	C	C	G	C	C	G	C	C	C	C	G	C	C	C	C	C	C	C	G
BOPA1_885_104	32.153	6H	G	A	A	A	A	A	A	A	A	A	A	G	A	A	A	A	A	A	A	A	A	A	A	A	A	A	A	A	A	A	A	A	A	A	A	A	A	A	A	A	A	A	A	A	A	A	A
BOPA1_8867_459	88.2436	1H	G	A	A	A	A	A	A	A	A	A	A	G	A	A	A	A	A	A	A	A	A	A	A	A	A	A	A	A	A	A	A	A	A	A	A	A	A	A	A	A	A	A	A	A	A	A	A
BOPA1_8889_842	55.3824	2H	A	G	G	A	G	G	G	G	G	G	G	A	G	G	G	G	A	A	G	A	G	G	A	G	A	G	G	A	G	A	G	G	G	A	G	A	G	A	G	G	A	G	A	A	G	A	G
BOPA1_8984_579	90.1558	3H	C	C	C	C	C	C	C	G	C	C	C	C	C	C	C	C	C	C	C	C	C	C	C	C	C	C	C	C	C	C	C	C	C	C	C	C	C	G	C	C	C	C	C	C	C	C	C
BOPA1_9018_522	43.1303	3H	G	G	G	G	G	G	G	G	G	G	G	G	G	G	G	G	G	G	A	G	G	G	G	G	G	G	G	G	G	G	G	G	G	G	G	G	G	G	G	G	G	A	G	A	G	G	G
BOPA1_9060_471	53.2578	2H	A	C	A	A	A	A	C	C	C	A	C	A	C	A	C	A	A	A	C	A	A	C	A	C	A	C	C	A	A	A	C	C	C	A	C	A	C	A	C	C	A	A	C	A	A	A	A
BOPA1_9105_497	103.824	1H	G	A	A	A	G	A	A	A	A	A	G	G	A	A	A	A	A	A	A	A	G	A	G	G	A	A	G	A	A	A	A	A	G	G	A	G	A	G	A	G	A	G	A	A	G	A	A
BOPA1_9251_852	74.3626	6H	A	A	G	A	A	A	G	A	G	A	A	A	A	G	G	A	G	A	A	G	A	A	A	A	A	A	A	A	A	A	A	A	G	G	A	G	G	A	A	A	G	A	A	A	G	A	A
BOPA1_9291_1322	114.802	2H	G	A	G	A	G	G	G	G	G	A	A	G	G	A	G	G	A	A	G	G	A	G	G	G	G	A	G	G	G	G	A	G	G	A	G	G	G	G	A	G	G	G	G	G	G	G	A
BOPA1_9426_490	49.9132	5H	A	G	A	G	A	A	A	G	A	G	G	A	A	G	A	G	A	A	A	A	G	G	A	A	A	G	A	G	A	G	A	A	A	A	A	G	G	G	G	A	G	A	A	A	A	G	A
BOPA1_946_2500	54.2493	2H	G	A	G	G	G	G	A	A	A	G	A	G	A	G	A	G	G	G	A	G	G	A	G	A	G	A	A	G	G	G	A	A	A	G	A	G	A	G	A	A	G	G	A	G	G	G	G
BOPA1_9481_859	52.6204	3H	C	G	G	G	C	G	C	G	G	G	C	G	G	C	G	C	G	G	G	G	C	C	G	C	G	C	C	G	G	G	C	G	G	C	G	C	G	G	G	G	G	G	G	G	G	G	G
BOPA1_952_1301	26.3456	4H	A	G	G	G	A	G	A	G	A	A	G	G	G	G	A	A	G	A	G	G	A	A	G	A	G	A	G	G	G	A	G	G	A	G	G	G	G	G	G	G	A	G	G	G	A	A	G
BOPA1_9566_1214	113.472	5H	A	A	A	G	A	A	A	G	G	A	G	A	A	A	G	A	G	A	G	A	G	A	A	G	A	G	A	G	A	G	A	A	A	G	G	G	A	A	G	A	G	G	A	A	A	A	A
BOPA1_9608_371	18.1944	5H	A	A	A	G	A	A	G	G	A	G	A	A	A	A	A	A	A	G	A	A	A	G	A	G	G	G	A	G	A	A	A	A	A	A	A	G	A	G	A	G	A	A	A	A	G	A	A
BOPA1_9618_372	122.025	3H	C	C	C	C	C	C	C	C	C	C	C	C	C	C	C	C	C	C	C	C	C	C	C	C	C	C	C	C	C	C	C	A	C	C	C	C	C	C	C	C	C	C	C	C	C	C	A
BOPA1_963_386	77.6912	3H	G	G	G	G	G	G	G	G	G	G	G	G	G	G	G	G	G	G	G	G	G	G	G	G	G	G	G	G	G	G	G	G	G	G	G	G	G	G	G	G	G	G	G	G	G	G	G
BOPA1_9683_140	86.1898	3H	G	G	G	G	G	G	G	G	G	G	G	G	G	G	G	G	G	G	G	G	G	G	G	G	G	G	G	G	G	G	G	G	G	G	G	G	G	G	G	G	G	G	G	G	G	G	G
BOPA1_968_979	135.623	2H	C	C	C	C	C	C	C	C	C	C	C	G	C	C	C	C	C	C	C	C	C	C	G	C	C	C	C	C	C	C	C	G	C	C	C	C	C	G	C	G	C	C	G	C	C	C	G
BOPA1_9728_1098	1.6289	7H	A	A	G	A	A	G	G	A	A	G	G	G	G	G	A	G	G	A	G	G	G	G	A	A	G	A	G	G	G	A	A	G	G	G	A	A	A	A	A	A	G	G	A	G	G	A	A
BOPA1_9757_582	86.8272	1H	T	A	A	A	A	A	A	A	A	A	A	T	A	A	A	A	A	A	A	A	A	A	A	A	A	A	A	A	A	A	A	A	A	A	A	A	A	A	A	A	A	A	A	A	A	A	A
BOPA1_9820_455	65.4391	7H	A	A	A	A	A	A	A	A	A	A	A	A	A	A	A	A	A	G	A	G	A	G	A	A	A	A	A	G	A	A	A	A	G	G	A	A	A	A	A	A	A	A	A	A	A	A	A
BOPA1_984_583	4.10765	7H	G	G	G	G	G	G	G	A	G	G	G	A	G	G	G	G	G	G	G	G	G	G	G	G	G	G	G	G	G	G	G	G	G	G	G	G	G	G	G	A	G	G	A	G	G	G	A
BOPA1_9864_225	144.653	5H	A	G	G	A	G	A	G	A	G	A	A	A	A	A	A	G	A	A	A	G	A	G	A	G	G	A	A	A	G	A	A	G	G	A	A	A	G	A	G	A	A	G	A	A	A	G	A
BOPA1_ABC01247_1_1_92	52.3371	4H	G	A	G	A	G	A	G	A	G	G	G	A	G	A	G	G	A	G	A	G	G	G	A	A	A	A	A	A	A	G	A	A	G	A	A	G	A	A	A	A	G	A	A	A	G	A	A
BOPA1_ABC01644_1_3_379	55.5241	2H	A	A	G	A	G	G	A	A	A	G	A	A	A	G	A	G	A	A	A	A	G	A	A	A	A	A	A	A	G	A	A	A	A	A	A	A	A	A	A	A	A	G	A	A	G	A	A
BOPA1_ABC01741_1_4_299	23.6111	5H	A	A	A	A	T	A	A	A	A	A	A	A	A	A	A	T	A	A	A	A	A	A	A	A	A	A	A	A	A	A	A	A	A	A	T	A	A	A	A	A	A	A	A	A	A	A	A
BOPA1_ABC02258_1_6_382	82.0822	2H	G	G	G	C	G	G	G	G	G	C	G	G	C	C	G	G	G	G	G	G	G	G	G	G	G	G	G	G	G	G	C	G	G	G	G	G	G	C	G	G	G	G	G	G	G	G	G
BOPA1_ABC02895_1_4_231	59.4193	6H	A	A	G	A	A	A	G	G	G	A	A	G	A	G	G	A	G	G	A	G	A	A	G	A	A	A	G	A	A	G	G	G	G	G	A	G	G	G	A	G	G	A	G	A	G	A	G
BOPA1_ABC03519_1_3_132	117.554	6H	A	A	A	A	C	C	A	C	A	A	A	A	A	A	C	C	A	C	C	C	C	A	A	C	C	C	C	C	A	A	A	C	A	C	A	A	A	C	C	A	C	C	C	A	C	A	C
BOPA1_ABC04214_1_2_360	51.204	3H	A	G	G	G	A	G	A	G	G	G	A	G	G	A	G	A	G	G	A	G	A	A	G	A	G	A	A	G	G	G	A	G	G	A	A	A	G	G	G	G	G	A	G	A	G	G	G
BOPA1_ABC04676_1_1_59	52.9037	6H	A	A	A	A	A	A	A	A	A	A	A	A	A	A	A	A	A	A	A	A	A	A	A	A	A	A	A	A	A	A	A	A	A	A	A	A	A	A	A	A	A	A	A	A	A	A	T
BOPA1_ABC04725_1_1_254	49.0793	6H	A	A	G	A	A	A	G	G	G	A	A	A	A	G	G	A	G	G	A	G	A	A	A	A	A	A	G	A	A	G	G	G	G	G	A	G	G	G	A	G	G	A	G	A	G	A	G
BOPA1_ABC04803_1_1_392	64.8017	7H	G	A	A	A	A	G	A	A	A	A	A	A	G	A	A	A	A	G	G	G	A	G	G	A	A	A	A	G	A	A	G	G	G	G	A	A	A	A	G	G	A	A	G	G	A	A	G
BOPA1_ABC04826_1_1_174	52.6204	3H	A	A	A	A	A	A	A	A	A	A	A	A	A	A	A	A	A	A	G	A	A	A	A	A	A	A	A	A	A	A	A	A	A	A	G	A	A	A	A	A	A	G	A	G	A	A	A
BOPA1_ABC04861_2_1_334	76.7705	2H	A	A	A	A	A	A	A	C	A	A	A	A	A	A	A	A	A	A	A	A	A	A	A	A	A	A	A	A	A	A	A	C	A	A	A	A	A	A	A	C	A	A	A	A	A	A	A
BOPA1_ABC05061_1_1_159	128.395	1H	A	A	A	A	A	A	A	A	A	A	A	A	A	A	A	A	A	A	A	A	A	A	A	A	A	A	A	A	A	A	A	A	A	A	A	A	A	A	A	A	A	A	A	A	A	A	A
BOPA1_ABC05241_1_5_271	119.059	6H	G	G	G	G	A	A	G	G	G	G	G	G	G	G	G	G	G	G	A	G	A	G	G	G	G	G	G	G	G	G	G	A	G	G	G	G	G	G	A	G	G	G	G	G	G	G	G
BOPA1_ABC05369_1_3_231	52.4079	4H	A	G	A	G	A	G	A	G	A	A	A	G	A	G	A	A	G	A	G	A	A	A	G	G	G	G	G	G	G	A	G	G	A	G	G	A	G	G	G	G	A	G	G	G	A	G	G
BOPA1_ABC05640_1_1_248	107.153	2H	A	G	A	G	A	A	A	G	A	G	G	A	G	G	G	A	A	G	A	A	G	A	A	A	A	G	G	A	A	A	G	G	A	G	A	A	A	G	A	G	A	A	A	A	A	A	G
BOPA1_ABC05818_1_2_271	68.4136	7H	G	G	G	G	G	G	G	G	G	G	G	G	G	G	G	G	G	A	G	A	G	A	G	G	G	G	G	A	G	G	G	G	A	A	G	G	G	G	G	G	G	G	G	G	G	G	G
BOPA1_ABC06247_1_1_122	54.8159	4H	G	A	G	A	G	A	G	A	G	G	G	A	G	A	G	G	A	G	A	G	G	G	A	A	A	A	A	A	A	A	A	G	G	A	A	G	A	A	A	A	G	A	A	A	G	A	G
BOPA1_ABC06618_1_2_314	70.9632	7H	A	A	A	A	A	A	A	A	A	A	A	A	A	A	A	A	A	G	A	G	A	G	A	A	A	A	A	G	A	A	A	A	G	G	A	A	A	A	A	A	A	A	A	A	A	A	A
BOPA1_ABC06682_1_1_311	79.6034	6H	T	T	T	T	T	T	T	T	T	T	T	T	T	T	T	T	T	T	T	T	T	T	T	T	T	T	T	T	T	T	T	A	T	T	T	T	T	T	T	A	T	T	A	T	T	T	T
BOPA1_ABC07010_1_2_150	50.4425	5H	A	G	A	A	A	A	A	A	A	A	A	A	A	A	A	G	A	A	A	A	A	A	A	A	A	A	A	A	A	A	A	A	A	A	A	A	A	A	A	A	A	A	A	A	A	A	A
BOPA1_ABC07496_pHv1343_02	108.428	3H	G	G	G	G	G	G	G	G	G	G	G	G	G	G	G	G	A	G	G	G	G	G	G	G	G	G	G	G	G	G	G	G	G	G	G	G	A	G	G	G	G	G	G	G	G	G	A
BOPA1_ABC07631_1_1_83	44.987	4H	G	A	G	A	G	A	G	A	G	G	G	G	G	A	G	G	A	G	A	G	G	G	G	G	A	A	A	A	A	A	A	A	G	A	A	G	A	A	A	A	G	A	A	A	G	A	A
BOPA1_ABC08038_1_3_160	115.97	6H	A	A	A	A	A	A	A	G	A	A	A	A	A	A	G	A	A	G	A	G	A	A	A	G	G	G	G	G	A	A	A	A	A	G	A	A	A	G	A	A	G	G	G	A	G	A	G
BOPA1_ABC08184_2_1_35	55.8074	3H	C	C	C	C	C	C	C	A	C	C	C	A	C	C	C	C	C	C	C	C	C	C	A	C	C	C	C	C	C	C	C	C	C	C	C	C	C	A	C	A	C	C	C	C	C	C	A
BOPA1_ABC08260_1_1_108	114.646	3H	A	A	A	A	A	A	A	A	A	A	A	A	A	A	A	A	A	A	A	A	A	A	A	A	A	A	A	A	A	A	A	G	A	A	A	A	A	A	A	A	A	A	A	A	A	A	A
BOPA1_ABC08402_1_2_97	107.083	5H	A	A	A	A	A	A	A	A	A	A	A	A	A	A	A	A	A	A	A	A	A	A	A	A	A	A	A	A	A	A	A	A	A	A	A	A	A	A	A	A	A	A	A	A	A	A	A
BOPA1_ABC08769_1_1_205	50.8499	6H	C	C	C	C	C	C	C	C	C	C	C	C	C	C	C	C	C	C	C	C	C	C	C	C	C	C	C	C	C	C	C	C	C	C	C	C	C	C	C	C	C	C	C	C	C	C	A
BOPA1_ABC09154_1_1_250	81.5692	4H	A	A	A	A	A	A	A	A	A	A	A	A	A	A	A	A	A	A	A	A	A	A	A	A	A	A	A	A	A	A	A	A	A	A	A	A	A	A	A	A	A	A	A	A	A	A	A
BOPA1_ABC09163_1_3_313	76.7705	2H	A	A	A	G	A	A	A	A	A	G	A	A	G	G	A	A	A	A	A	A	A	A	A	A	A	A	A	A	A	A	G	A	A	A	A	A	A	G	A	A	A	A	A	A	A	A	A
BOPA1_ABC09320_1_1_112	70.5382	7H	G	G	G	G	G	G	G	G	G	G	G	G	G	G	G	G	G	C	G	C	G	C	G	G	G	G	G	C	G	G	G	G	C	C	G	G	G	G	G	G	G	G	G	G	G	G	G
BOPA1_ABC09365_1_3_378	48.1944	5H	A	C	A	A	A	A	A	A	A	A	A	A	A	A	A	C	A	A	A	A	A	A	A	A	A	A	A	A	A	A	A	A	A	A	A	A	A	A	A	A	A	A	A	A	A	A	A
BOPA1_ABC09375_pHv500_02	3.82436	7H	C	C	G	G	C	G	G	C	C	G	G	C	G	G	C	G	G	C	G	G	G	G	C	C	G	C	G	G	G	G	G	G	G	G	C	C	C	G	C	C	G	G	C	G	G	C	C
BOPA1_ABC09432_1_1_160	61.5439	4H	G	G	A	G	A	A	A	G	A	A	A	G	A	G	A	A	G	A	G	A	A	A	G	G	G	G	G	G	G	G	G	A	A	G	G	A	G	G	G	G	A	G	G	G	A	G	G
BOPA1_ABC09941_1_1_100	107.011	2H	C	C	C	C	C	C	C	A	C	A	C	C	A	A	C	C	C	C	C	C	C	C	C	C	C	C	C	C	C	C	A	A	C	C	C	C	C	A	C	A	C	C	C	C	C	C	A
BOPA1_ABC10040_1_1_238	76.4661	7H	A	A	A	A	A	A	A	A	A	A	A	A	A	A	A	A	A	G	A	G	A	G	A	A	A	A	A	G	A	A	A	A	G	G	A	A	A	A	A	A	A	A	A	A	A	A	A
BOPA1_ABC10197_1_1_101	118.484	7H	G	G	G	G	G	G	G	G	G	G	G	G	G	G	G	G	G	G	G	G	G	G	G	G	G	G	G	G	G	G	G	A	G	G	G	G	G	G	G	G	G	G	G	G	G	G	G
BOPA1_ABC10265_sfp25_01	75.6279	6H	G	G	G	G	G	G	G	G	G	G	G	G	G	G	G	G	G	G	G	G	G	G	G	G	G	G	G	G	G	G	G	A	G	G	G	G	G	G	G	A	G	G	A	G	G	G	G
BOPA1_ABC10441_1_4_203	43.7605	5H	A	A	A	A	A	A	A	A	A	A	A	A	A	A	A	A	A	A	A	A	A	A	A	A	A	A	A	A	A	A	A	A	A	A	A	A	A	A	A	A	A	A	A	A	A	A	A
BOPA1_ABC10472_1_2_247	93.9802	2H	G	A	G	A	G	G	G	G	G	A	A	G	A	A	A	G	G	A	G	G	G	G	G	G	G	A	A	G	G	G	A	A	G	A	G	G	G	A	A	G	G	G	G	G	G	G	G
BOPA1_ABC10667_1_1_288	50.9207	3H	A	A	A	A	A	A	A	G	A	A	A	G	A	A	A	A	A	A	G	A	A	A	G	A	A	A	A	A	A	A	A	G	A	A	G	A	A	G	A	G	A	G	A	G	A	A	G
BOPA1_ABC11221_1_3_410	97.1528	5H	G	A	G	A	G	G	G	A	A	A	A	G	G	A	A	G	A	G	A	A	A	A	A	A	G	A	G	A	G	A	A	G	G	A	A	A	G	A	G	A	A	A	A	G	G	G	A
BOPA1_ABC11252_1_2_254	132.649	7H	T	T	A	A	T	A	T	T	T	T	T	A	T	A	T	A	A	T	T	T	T	T	T	T	T	T	T	T	T	T	T	A	T	T	T	T	T	T	T	T	T	T	T	T	A	T	T
BOPA1_ABC11290_sfp44_06	92.068	1H	A	G	G	G	G	G	G	G	G	G	G	A	G	G	G	G	G	G	G	G	G	G	G	G	G	G	G	G	G	G	G	G	G	G	G	G	G	G	G	G	G	G	G	G	G	G	G
BOPA1_ABC11529_1_1_295	43.7605	5H	A	G	A	A	G	A	A	A	A	A	A	A	A	A	A	G	A	A	A	A	A	A	A	A	A	A	A	A	A	A	A	A	A	A	A	A	A	A	A	A	A	A	A	A	A	A	A
BOPA1_ABC11989_1_2_148	70.9632	7H	C	C	C	C	C	C	C	C	C	C	C	C	C	C	C	C	C	A	C	A	C	A	C	C	C	C	C	A	C	C	C	C	A	A	C	C	C	C	C	C	C	C	C	C	C	C	C
BOPA1_ABC12199_1_1_25	47.0609	1H	A	A	A	G	A	A	A	A	A	A	A	A	G	A	A	A	A	A	G	A	A	A	A	A	A	A	A	A	A	A	G	A	A	A	G	A	A	A	A	A	A	A	G	A	A	A	A
BOPA1_ABC12239_1_1_316	88.881	6H	C	C	C	C	C	C	C	C	C	C	C	C	C	C	C	C	C	C	C	C	C	C	C	C	C	C	C	C	C	C	C	C	C	C	C	C	C	C	C	C	C	C	C	C	C	C	C
BOPA1_ABC12417_1_1_46	110.694	4H	C	G	G	G	G	G	G	G	G	G	G	C	G	G	G	G	G	G	G	G	G	G	C	G	G	G	G	G	G	G	G	G	G	G	C	G	G	G	G	G	G	G	C	G	G	G	G
BOPA1_ABC12560_1_1_421	52.1955	2H	A	G	G	A	G	G	G	G	G	G	G	A	G	G	G	G	A	A	G	A	G	G	A	G	A	G	G	A	G	A	G	G	G	A	G	A	G	A	G	G	A	G	G	A	G	A	A
BOPA1_ABC12856_1_1_77	91.0057	2H	A	A	A	G	A	A	A	A	A	G	A	A	G	G	A	A	A	A	A	A	A	A	A	A	A	A	A	A	A	A	G	G	A	A	A	A	A	G	A	A	A	A	A	A	A	A	A
BOPA1_ABC13045_1_1_226	54.8867	6H	G	G	G	G	G	G	G	A	G	G	G	G	G	G	G	G	G	G	G	G	G	G	A	G	G	G	G	G	G	G	G	A	G	G	G	G	G	A	G	A	G	G	A	G	G	G	G
BOPA1_ABC13107_1_3_299	52.03	3H	A	A	A	A	A	A	A	G	A	A	A	G	A	A	A	A	A	A	A	A	A	A	G	A	A	A	A	A	A	A	A	A	A	A	A	A	A	G	A	G	A	A	A	A	A	A	G
BOPA1_ABC13569_1_1_107	99.2569	2H	C	A	C	A	C	C	C	A	C	A	A	C	A	A	A	C	C	A	C	C	C	C	C	C	C	A	A	C	C	C	A	A	C	A	C	C	C	A	C	A	C	C	C	C	C	C	A
BOPA1_ABC13678_1_2_369	122.592	3H	A	A	A	A	A	A	A	A	A	A	A	A	A	A	A	A	A	A	A	A	A	A	A	A	A	A	A	A	A	A	A	G	A	A	A	A	A	A	A	A	A	A	A	A	A	A	A
BOPA1_ABC13717_1_1_328	67.9178	6H	A	A	A	A	A	A	A	G	A	A	A	A	A	A	A	A	A	A	A	A	A	A	A	A	A	A	A	A	A	A	A	G	A	A	A	A	A	G	A	G	A	A	G	A	A	A	A
BOPA1_ABC13753_1_2_167	105.312	3H	A	A	A	A	A	A	A	C	A	A	A	A	A	A	A	A	A	A	A	A	A	A	A	A	A	A	A	A	A	A	A	A	A	A	A	A	A	C	A	A	A	A	A	A	A	A	A
BOPA1_ABC14026_1_2_168	51.4041	4H	G	A	G	A	G	A	G	A	G	G	G	A	G	A	G	G	A	G	A	G	G	G	A	A	A	A	A	A	A	G	A	A	G	A	A	G	A	A	A	A	G	A	A	A	G	A	A
BOPA1_ABC14148_1_1_177	48.0878	1H	A	A	A	A	A	A	A	G	A	A	A	A	A	A	A	A	A	A	A	A	A	A	A	A	A	A	A	A	A	A	A	A	A	A	A	A	A	A	A	A	A	A	A	A	A	A	A
BOPA1_ABC14350_1_2_242	98.7153	5H	G	G	G	G	G	G	G	G	G	G	G	G	G	G	G	G	G	G	G	G	G	G	G	G	G	G	G	G	G	G	G	G	G	G	G	G	G	G	G	G	G	G	G	G	G	G	G
BOPA1_ABC14384_1_1_53	57.0822	3H	A	G	G	G	A	G	A	A	G	G	A	A	G	A	G	A	G	G	G	G	A	A	A	A	G	A	A	G	G	G	A	A	G	A	G	A	G	A	G	A	G	G	G	G	G	G	A
BOPA1_ABC14531_1_2_91	91.2121	2H	G	G	G	A	G	G	G	G	G	A	G	G	A	A	G	G	G	G	G	G	G	G	G	G	G	G	G	G	G	G	A	A	G	G	G	G	G	A	G	G	G	G	G	G	G	G	G
BOPA1_ABC14535_1_1_75	63.9518	7H	G	G	G	G	G	G	G	G	G	G	G	G	G	G	G	G	G	A	G	A	G	A	G	G	G	G	G	A	G	G	G	G	A	A	G	G	G	G	G	G	G	G	G	G	G	G	G
BOPA1_ABC14687_1_4_344	68.4844	6H	A	A	A	A	A	A	A	C	A	A	A	A	A	A	A	A	A	A	A	A	A	A	A	A	A	A	A	A	A	A	A	C	A	A	A	A	A	C	A	C	A	A	C	A	A	A	A
BOPA1_ABC14689_1_9_399	87.6389	5H	G	G	G	G	A	A	G	G	G	G	G	G	G	G	G	A	G	G	G	G	G	G	G	G	G	G	G	G	A	G	G	A	G	G	G	G	G	G	G	G	G	G	G	G	G	G	G
BOPA1_ABC14714_1_1_162	66.9972	4H	A	A	A	A	A	A	A	A	A	A	A	A	A	A	A	A	A	A	A	A	A	A	A	A	A	A	A	A	A	A	A	A	A	A	A	A	A	A	A	A	A	A	A	A	A	A	A
BOPA1_ABC14818_1_1_296	70.9632	7H	G	G	G	G	G	G	G	G	G	G	G	G	G	G	G	G	G	A	G	A	G	A	G	G	G	G	G	A	G	G	G	G	A	A	G	G	G	G	G	G	G	G	G	G	G	G	G
BOPA1_ABC14990_1_1_126	71.6667	5H	G	A	A	G	A	A	G	A	A	A	A	A	G	G	A	A	A	G	A	A	A	A	A	A	A	A	A	A	A	A	G	A	A	A	G	A	G	G	G	G	A	A	G	A	A	G	A
BOPA1_ABC15290_1_3_262	73.1586	3H	A	A	A	A	A	A	A	A	A	A	A	A	A	A	A	A	A	A	A	A	A	A	A	A	A	A	A	A	A	A	A	A	A	A	A	A	A	A	A	A	A	A	G	A	A	A	A
BOPA1_ABC16273_1_1_48	61.8272	1H	C	C	C	C	C	C	C	G	C	C	C	C	C	C	C	C	C	C	C	C	C	C	C	C	C	C	C	C	C	C	C	C	C	C	C	C	C	C	C	C	C	C	C	C	C	C	C
BOPA1_ABC17314_1_1_226	136.402	2H	G	G	G	G	G	G	G	G	G	G	G	G	G	G	G	G	G	G	G	G	G	G	G	G	G	G	G	G	G	G	G	G	G	G	G	G	G	G	G	G	G	G	A	G	G	G	G
BOPA1_ABC18746_1_2_109	90.5099	3H	G	G	A	G	A	A	G	G	G	A	G	G	G	G	A	A	G	A	A	G	G	G	G	G	A	A	A	A	A	G	G	G	G	G	G	A	G	G	G	G	A	G	G	A	A	A	G
BOPA1_ABC19175_1_2_375	59.2776	3H	G	A	A	A	G	A	G	G	A	A	G	G	A	G	A	G	A	A	G	A	G	G	G	G	A	G	G	A	A	A	G	G	A	G	G	G	A	G	A	G	A	G	A	A	A	A	G
BOPA1_ABC25019_1_8_280	6.44476	6H	G	G	G	G	G	G	G	G	G	G	G	G	G	G	G	G	G	G	G	G	G	G	G	G	G	G	G	G	G	G	G	G	G	G	G	G	G	G	G	G	G	G	G	G	G	G	G
BOPA1_ABC36454_pHv2499_01	145.397	3H	G	G	G	G	G	G	A	G	A	A	G	G	G	G	A	G	A	A	G	A	G	A	G	G	G	G	A	G	G	G	A	G	A	A	G	A	A	G	A	G	G	G	A	G	G	A	A
BOPA1_ABC38781_pHv2346_01	145.538	3H	A	A	A	A	A	A	G	A	G	G	A	A	A	A	G	A	G	G	A	G	A	G	A	A	A	A	G	A	A	A	G	A	G	A	A	G	G	A	G	A	A	A	G	A	A	G	G
BOPA1_ConsensusGBS0010_2	59.7734	4H	A	A	G	A	G	A	G	A	G	G	G	A	G	A	G	G	A	G	A	G	G	G	A	A	A	A	A	A	A	A	A	G	G	A	A	G	A	A	A	A	G	A	A	A	G	A	G
BOPA1_ConsensusGBS0033_1	70.8215	2H	A	A	A	A	A	A	A	G	A	A	A	A	A	A	A	A	A	A	A	A	A	A	A	A	A	A	A	A	A	A	A	A	A	A	A	A	A	A	A	G	A	A	A	A	A	A	G
BOPA1_ConsensusGBS0038_2	139.589	3H	G	G	G	G	G	G	G	G	G	G	G	G	G	G	G	G	G	G	G	G	G	G	G	G	G	G	G	G	G	G	G	G	G	G	G	G	G	G	G	G	G	G	C	G	G	G	G
BOPA1_ConsensusGBS0084_1	129.674	7H	A	T	T	T	T	T	T	A	A	A	A	T	T	T	A	T	T	T	A	A	T	T	A	T	A	T	A	T	T	A	A	T	A	T	A	T	A	A	T	T	T	T	T	A	T	A	A
BOPA1_ConsensusGBS0132_4	70.8033	7H	A	A	A	A	A	A	A	A	A	A	A	A	A	A	A	A	A	T	A	T	A	T	A	A	A	A	A	T	A	A	A	A	T	T	A	A	A	A	A	A	A	A	A	A	A	A	A
BOPA1_ConsensusGBS0194_1	2.40793	3H	A	G	G	G	G	G	G	A	G	G	G	G	G	G	G	G	G	G	G	G	G	G	A	G	G	G	G	G	G	G	G	A	G	G	G	G	G	A	G	A	G	G	A	G	G	G	G
BOPA1_ConsensusGBS0239_5	75.4958	6H	A	G	G	G	G	G	G	G	G	G	G	A	G	G	G	G	G	G	G	G	G	G	A	G	G	G	G	G	G	G	G	A	G	G	G	G	G	A	G	A	G	G	A	G	G	G	A
BOPA1_ConsensusGBS0271_2	143.484	3H	G	A	A	A	A	A	A	G	A	A	A	G	A	A	A	A	A	A	A	A	A	A	G	A	A	A	A	A	A	A	A	G	A	A	A	A	A	G	A	G	A	A	A	A	A	A	A
BOPA1_ConsensusGBS0288_1	99.5751	4H	A	G	G	G	G	G	A	G	G	A	A	A	A	G	A	G	G	A	G	A	G	A	A	G	A	G	G	A	G	G	A	A	G	A	G	A	A	G	G	A	A	G	A	G	G	A	A
BOPA1_ConsensusGBS0348_2	93.3906	2H	G	A	G	A	G	G	G	A	G	A	A	G	A	A	A	G	G	A	G	G	G	G	G	G	G	A	A	G	G	G	A	A	G	A	G	G	G	A	G	A	G	G	G	G	G	G	A
BOPA1_ConsensusGBS0356_1	42.4929	7H	T	T	T	T	T	T	T	T	T	T	T	T	T	T	T	T	T	T	T	T	T	T	T	T	T	T	T	T	T	T	T	T	T	T	T	T	T	T	T	T	T	T	T	T	T	T	T
BOPA1_ConsensusGBS0361_5	119.405	1H	G	G	G	A	A	G	G	G	G	G	G	G	A	G	A	G	G	G	A	G	A	G	A	A	G	G	A	G	A	G	G	G	A	A	G	A	A	A	G	G	G	A	A	G	A	A	G
BOPA1_ConsensusGBS0371_2	48.3711	1H	G	G	G	A	G	G	G	A	G	G	G	G	A	G	G	G	G	G	A	G	G	G	G	G	G	G	G	G	G	G	G	G	G	G	A	G	G	A	G	A	G	G	A	G	G	G	G
BOPA1_ConsensusGBS0379_1	115.156	2H	G	A	G	A	G	G	G	G	G	A	A	G	G	A	G	G	A	A	G	G	A	G	G	G	G	A	G	G	G	G	A	G	G	A	G	G	G	G	A	G	G	G	G	G	G	G	A
BOPA1_ConsensusGBS0390_11	155.556	5H	C	A	A	A	A	A	A	A	A	C	A	A	A	A	A	A	A	A	A	A	A	A	C	A	A	A	A	A	A	A	A	A	A	A	A	A	A	A	A	A	A	A	A	A	A	A	C
BOPA1_ConsensusGBS0397_16	140.058	5H	A	A	A	A	A	A	A	A	A	C	A	A	C	C	A	A	A	A	C	A	A	A	A	A	A	A	A	A	A	A	C	A	A	A	A	A	A	A	A	A	A	A	A	C	A	A	A
BOPA1_ConsensusGBS0446_1	6.75835	7H	A	A	G	A	A	G	G	G	A	A	G	A	G	G	A	G	G	A	G	G	G	G	A	A	G	A	G	G	G	G	A	G	G	G	A	A	A	G	A	G	G	G	G	G	G	A	G
BOPA1_ConsensusGBS0451_1	142.014	5H	C	C	C	A	C	C	C	A	C	A	A	A	A	A	A	C	A	A	A	C	A	C	C	C	C	A	A	A	C	A	A	C	C	A	A	A	C	C	C	C	A	A	A	A	A	C	C
BOPA1_ConsensusGBS0461_3	81.5692	4H	C	C	C	C	C	C	C	C	C	C	C	C	C	C	C	C	C	C	C	C	C	C	C	C	C	C	C	C	C	C	C	C	C	C	C	C	C	C	C	C	C	C	G	C	C	C	C
BOPA1_ConsensusGBS0510_2	98.5836	3H	A	G	G	G	G	G	G	A	G	G	G	A	G	G	G	G	A	G	G	G	G	G	A	G	G	G	G	G	G	G	G	A	G	G	G	G	A	A	A	G	G	G	G	G	G	G	A
BOPA1_ConsensusGBS0524_2	49.5042	2H	G	G	A	G	A	A	G	G	G	A	G	G	G	A	G	G	G	G	G	G	A	G	G	G	G	G	G	G	A	G	G	G	G	G	G	G	G	G	G	G	G	A	G	G	A	G	G
BOPA1_ConsensusGBS0527_5	44.7917	5H	A	G	A	A	A	A	A	A	A	A	A	A	A	A	A	G	A	A	A	A	A	A	A	A	A	A	A	A	A	A	A	A	A	A	A	A	A	A	A	A	A	A	A	A	A	A	A
BOPA1_ConsensusGBS0531_1	114.028	5H	G	G	G	A	G	G	G	G	A	G	A	G	G	G	A	G	A	G	A	G	A	A	G	A	G	A	G	A	G	A	G	G	G	A	A	A	G	A	A	G	A	A	G	G	G	G	G
BOPA1_ConsensusGBS0589_1	66.9972	4H	G	G	G	A	G	G	G	G	G	G	G	G	G	G	G	G	G	G	A	G	G	G	G	G	G	G	G	G	G	A	G	A	G	G	A	G	A	G	G	G	G	G	A	G	G	G	A
BOPA1_ConsensusGBS0632_3	148.513	3H	A	A	A	A	A	A	A	C	A	A	A	A	A	A	A	A	A	A	A	A	A	A	A	A	A	A	A	A	A	A	A	A	A	A	A	A	A	A	A	A	A	A	A	A	A	A	C
BOPA1_ConsensusGBS0644_2	113.562	4H	A	C	C	C	C	C	C	C	C	C	C	A	C	C	C	C	C	C	C	C	C	C	A	C	C	C	C	C	C	C	C	C	C	C	A	C	C	C	C	C	C	C	A	C	C	C	C
BOPA1_ConsensusGBS0705_1	80.949	2H	A	A	A	G	A	A	A	A	A	G	A	A	G	G	A	A	A	A	A	A	A	A	A	A	A	A	A	A	A	A	G	G	A	A	A	A	A	G	A	A	A	A	A	A	A	A	A
BOPA1_ConsensusGBS0708_6	105.737	6H	G	G	G	G	G	A	G	G	G	G	G	G	G	G	A	A	G	A	A	A	A	G	G	A	A	A	A	A	G	G	G	A	G	A	G	G	G	G	A	G	A	A	G	G	A	G	G
BOPA2_12_10014	146.53	3H	G	G	G	G	G	G	A	G	A	A	G	G	G	G	A	G	A	A	G	A	G	A	G	G	G	G	A	G	G	G	A	G	A	G	G	A	A	G	A	G	G	G	A	G	G	A	G
BOPA2_12_10032	111.967	4H	A	A	A	A	A	A	A	G	A	A	A	A	G	G	A	A	G	A	G	A	A	A	A	A	A	A	A	A	A	G	A	A	A	A	A	A	A	A	A	A	A	A	A	G	A	A	A
BOPA2_12_10036	0.212465	7H	A	A	G	A	A	G	G	A	A	G	G	A	G	G	A	G	G	A	G	G	G	G	A	A	G	A	G	G	G	A	A	G	G	G	A	A	A	A	A	A	G	G	A	G	G	A	A
BOPA2_12_10103	1.6289	3H	C	C	A	C	A	A	C	C	C	C	A	C	A	A	C	A	A	C	C	A	C	C	C	A	C	C	A	A	A	A	C	C	A	A	A	C	A	C	C	C	A	C	C	C	A	C	C
BOPA2_12_10134	76.3456	3H	G	G	G	G	G	G	G	A	G	G	G	A	G	G	G	G	G	G	G	G	G	G	A	G	G	G	G	G	G	G	G	G	G	G	G	G	G	A	G	G	G	G	G	G	G	G	A
BOPA2_12_10166	65.2266	1H	A	A	A	A	A	A	A	G	A	A	A	A	A	A	A	A	A	A	A	A	A	A	A	A	A	A	A	A	A	A	A	A	A	A	A	A	A	A	A	A	A	A	A	A	A	A	A
BOPA2_12_10207	119.405	1H	A	A	A	G	G	A	A	A	A	A	A	A	G	A	G	A	A	A	G	A	G	A	G	G	A	A	G	A	G	A	A	A	G	G	A	G	G	G	A	A	A	G	G	A	G	G	A
BOPA2_12_10218	34.2068	7H	C	G	G	C	G	G	G	G	G	C	G	C	G	G	G	G	G	C	G	C	G	C	C	G	G	G	G	G	G	G	C	C	C	G	C	G	G	C	C	G	G	G	C	G	G	C	G
BOPA2_12_10222	70.6799	7H	C	C	C	C	C	C	C	C	C	C	C	C	C	C	C	C	C	G	C	G	C	G	C	C	C	C	C	G	C	C	C	C	G	G	C	C	C	C	C	C	C	C	C	C	C	C	C
BOPA2_12_10271	97.3088	4H	G	C	C	C	C	C	C	C	C	C	C	C	C	C	C	C	C	C	C	C	C	C	C	C	C	C	C	C	C	C	C	C	C	C	C	C	C	C	C	C	C	C	C	C	C	C	C
BOPA2_12_10296	40.085	2H	A	A	A	A	A	A	A	A	A	G	A	A	A	G	A	A	A	A	A	A	A	A	A	A	A	A	A	A	A	A	A	A	A	A	A	A	A	A	A	A	A	A	A	A	A	A	A
BOPA2_12_10314	44.0364	1H	C	C	C	C	C	C	C	C	C	C	C	C	C	C	C	C	C	C	C	C	C	C	C	C	C	C	C	C	C	C	C	C	C	C	C	C	C	A	C	A	C	C	C	C	C	C	C
BOPA2_12_10344	90.864	3H	G	G	G	G	G	G	G	A	G	G	G	G	G	G	G	G	G	G	G	G	G	G	G	G	G	G	G	G	G	G	G	G	G	G	G	G	G	A	G	G	G	G	G	G	G	G	G
BOPA2_12_10362	98.3003	7H	A	A	A	A	A	A	A	A	A	A	A	A	A	A	A	A	A	A	A	A	A	A	A	A	A	A	A	A	A	A	A	A	A	A	A	A	A	A	A	A	A	A	A	A	A	A	A
BOPA2_12_10408	84.375	5H	G	A	A	A	G	G	G	G	A	A	A	A	G	G	A	G	A	G	A	A	A	A	A	A	A	A	A	A	G	A	A	G	A	A	A	A	G	G	G	G	A	A	G	G	A	G	G
BOPA2_12_10420	0.106232	1H	A	C	C	C	C	C	C	C	C	A	C	A	A	C	C	C	C	C	C	C	C	C	A	C	C	C	C	C	C	C	C	A	C	C	A	C	C	C	C	A	C	A	C	A	C	C	A
BOPA2_12_10447	135.34	2H	C	C	C	C	C	C	C	C	C	C	C	C	C	C	C	C	C	C	C	C	C	C	C	C	C	C	C	C	C	C	C	C	C	C	C	C	C	C	C	C	C	C	C	C	C	C	A
BOPA2_12_10459	70.6799	7H	G	G	G	G	G	G	G	G	G	G	G	G	G	G	G	G	G	A	G	A	G	A	G	G	G	G	G	A	G	G	G	G	A	A	G	G	G	G	G	G	G	G	G	G	G	G	G
BOPA2_12_10487	135.623	2H	C	C	C	C	C	C	C	C	C	C	C	A	C	C	C	C	C	C	C	C	C	C	A	C	C	C	C	C	C	C	C	A	C	C	C	C	C	A	C	A	C	C	C	C	C	C	C
BOPA2_12_10506	47.9462	1H	A	A	A	A	G	A	A	A	A	A	G	G	A	A	A	A	A	G	A	A	G	A	A	A	A	G	G	G	A	A	A	A	A	G	A	G	G	A	A	A	G	G	A	A	A	A	A
BOPA2_12_10543	109.731	7H	A	G	G	G	G	G	A	A	A	A	A	G	A	G	A	G	A	A	A	A	G	A	A	A	A	A	A	A	G	A	A	A	A	A	A	A	A	A	A	A	A	A	A	A	A	A	A
BOPA2_12_10583	76.3456	3H	A	A	A	A	A	A	A	G	A	A	A	G	A	A	A	A	A	A	A	A	A	A	G	A	A	A	A	A	A	A	A	A	A	A	A	A	A	G	A	A	A	A	A	A	A	A	G
BOPA2_12_10592	7.79037	2H	G	G	G	A	G	G	G	A	G	A	G	G	A	G	G	G	G	G	A	G	G	G	G	G	G	G	G	G	G	G	G	G	G	G	A	G	G	G	G	A	G	G	G	G	G	G	G
BOPA2_12_10609	64.1643	3H	A	C	C	C	A	C	A	A	A	C	A	A	C	A	C	A	C	C	A	C	A	A	A	A	C	A	A	C	C	C	A	A	A	A	A	A	C	A	C	A	C	A	C	C	C	C	A
BOPA2_12_10634	62.5	5H	G	G	A	G	G	G	G	A	A	G	A	G	G	A	A	G	A	G	A	A	A	A	G	A	A	G	A	A	A	A	G	G	A	A	G	A	G	G	G	G	A	A	G	A	A	G	A
BOPA2_12_10652	102.337	7H	C	C	A	A	A	C	A	A	C	C	A	C	C	C	A	C	C	C	A	A	A	C	C	C	A	C	A	C	A	C	A	C	C	C	A	A	C	C	C	C	C	C	C	C	C	A	C
BOPA2_12_10670	81.2323	4H	C	C	C	C	G	C	C	C	C	C	C	C	C	C	C	C	C	C	C	C	G	C	C	C	C	C	C	C	C	C	C	C	C	C	G	C	C	C	C	C	C	C	C	C	C	C	C
BOPA2_12_10677	129.391	7H	A	C	A	A	C	A	A	A	A	A	A	A	C	A	A	A	A	A	A	A	C	A	A	A	A	A	A	A	C	A	A	C	A	A	A	A	A	A	A	A	A	A	A	A	A	A	A
BOPA2_12_10693	121.955	1H	G	G	G	G	G	G	G	G	G	G	G	G	G	G	G	G	G	G	G	G	G	G	G	G	G	G	G	G	G	G	G	G	G	G	G	G	G	G	G	G	G	G	G	G	G	G	G
BOPA2_12_10704	100.992	6H	G	G	G	G	G	G	G	G	G	G	G	G	G	G	G	G	G	G	G	G	G	G	G	G	G	G	G	G	G	G	G	A	G	G	G	G	G	G	G	A	G	G	G	G	G	G	G
BOPA2_12_10713	70.6799	7H	G	G	G	G	G	G	G	G	G	G	G	G	G	G	G	G	G	A	G	A	G	A	G	G	G	G	G	A	G	G	G	G	A	A	G	G	G	G	G	G	G	G	G	G	G	G	G
BOPA2_12_10719	64.8725	2H	A	C	A	A	A	A	C	A	C	A	C	A	A	A	C	A	A	A	C	A	A	C	A	C	A	C	C	A	A	A	A	C	C	A	C	A	A	A	C	A	A	A	A	A	A	A	A
BOPA2_12_10758	60.2599	6H	A	A	G	A	A	A	G	A	G	A	A	A	A	G	G	A	G	G	A	G	A	A	A	A	A	A	G	A	A	G	G	A	G	G	A	G	G	A	A	A	G	A	A	A	G	A	A
BOPA2_12_10904	138.958	5H	A	A	A	G	A	A	A	G	A	A	G	A	A	A	G	A	G	G	G	A	G	A	A	A	A	G	G	G	A	G	A	A	A	G	G	G	A	A	A	A	G	G	G	A	G	A	A
BOPA2_12_10905	106.161	1H	A	G	G	G	G	G	G	G	G	G	G	A	G	G	G	G	G	G	G	G	G	G	G	G	G	G	G	G	G	G	G	G	G	G	G	G	G	G	G	G	G	G	G	G	G	G	G
BOPA2_12_10936	82.0822	2H	G	G	G	G	G	G	G	G	G	G	G	G	G	G	G	G	G	G	G	G	G	G	G	G	G	G	G	G	G	G	G	G	G	G	G	G	G	G	G	G	G	G	G	G	G	G	G
BOPA2_12_10950	135.623	2H	G	G	G	G	G	G	G	G	G	G	G	G	G	G	G	G	G	G	G	G	G	G	G	G	G	G	G	G	G	G	G	G	G	G	G	G	G	G	G	G	G	G	G	G	G	G	G
BOPA2_12_10969	82.5071	2H	G	G	G	G	G	G	G	G	G	G	G	G	G	G	G	G	G	G	G	G	G	G	G	G	G	G	G	G	G	G	G	G	G	G	G	G	G	G	G	G	G	G	G	G	G	G	G
BOPA2_12_10979	41.4306	7H	A	A	A	A	A	A	A	G	A	A	A	A	A	A	A	A	A	A	A	A	A	A	A	A	A	A	A	A	A	A	A	A	A	A	A	A	A	A	A	A	A	A	A	A	A	A	G
BOPA2_12_11011	6.01983	1H	A	G	G	G	G	G	G	G	G	G	G	G	G	G	G	G	G	G	G	G	G	G	A	G	G	G	G	G	G	G	G	G	G	G	G	G	G	G	G	G	G	G	G	G	G	G	G
BOPA2_12_11121	59.0649	2H	T	T	A	T	A	A	T	T	T	A	T	T	A	A	T	A	T	T	T	T	A	T	T	T	T	T	T	T	A	T	T	T	T	T	T	T	T	T	T	T	T	A	T	T	A	T	T
BOPA2_12_11140	53.6024	6H	G	G	G	G	G	G	G	G	G	G	G	G	G	G	G	G	G	G	G	G	G	G	G	G	G	G	G	G	G	G	G	G	G	G	G	G	G	G	G	G	G	G	G	G	G	G	G
BOPA2_12_11169	48.5127	1H	G	G	G	A	G	G	G	G	G	G	G	G	A	G	G	G	G	G	A	G	G	G	G	G	G	G	G	G	G	G	G	G	G	G	A	G	G	A	G	A	G	G	A	G	G	G	G
BOPA2_12_11208	132.932	3H	G	G	G	G	G	G	G	G	G	G	G	G	G	G	G	G	G	G	G	G	G	G	G	G	G	G	G	G	G	G	G	G	G	G	G	G	G	G	G	G	G	G	A	G	G	G	G
BOPA2_12_11252	128.194	5H	A	A	A	A	A	A	A	A	A	A	A	A	A	A	A	A	A	A	A	A	A	A	A	A	A	A	A	A	A	A	A	A	A	A	A	A	A	C	A	C	A	A	A	A	A	A	A
BOPA2_12_11322	83.8527	3H	A	A	G	A	A	G	A	A	A	G	A	A	A	A	G	G	A	G	A	A	A	A	A	A	G	A	A	G	G	A	A	A	A	A	A	G	A	A	A	A	G	A	A	G	A	G	A
BOPA2_12_11443	117.847	1H	G	G	G	G	G	G	G	G	G	G	G	G	G	G	G	G	G	G	G	G	G	G	G	G	G	G	G	G	G	G	G	G	G	G	G	G	G	G	G	G	G	G	A	G	G	G	G
BOPA2_12_11450	159.167	5H	A	G	G	A	G	A	G	A	G	A	A	A	A	A	G	G	A	A	A	G	A	G	A	G	G	A	A	A	A	A	A	A	G	A	A	G	G	G	A	G	A	G	A	A	G	G	A
BOPA2_12_11452	33.6756	2H	A	A	A	A	A	A	A	A	A	A	A	A	A	A	A	A	A	A	A	A	A	A	A	A	A	A	A	A	A	A	A	A	A	A	A	A	A	A	A	A	A	A	A	A	A	A	A
BOPA2_12_11455	43.7677	6H	G	G	G	G	G	G	G	G	G	G	G	G	G	G	G	G	G	G	G	G	G	G	A	G	G	G	G	G	G	G	A	A	G	G	G	G	G	A	G	A	G	G	A	G	A	G	G
BOPA2_12_11468	76.3456	3H	C	C	C	C	C	C	C	A	C	C	C	A	C	C	C	C	C	C	C	C	C	C	A	C	C	C	C	C	C	C	C	C	C	C	C	C	C	A	C	C	C	C	C	C	C	C	A
BOPA2_12_11492	67.9178	7H	A	A	A	A	A	A	A	A	A	A	A	A	A	A	A	A	A	G	A	G	A	G	A	A	A	A	A	G	A	A	A	A	G	G	A	A	A	A	A	A	A	A	A	A	A	A	A
BOPA2_12_11535	119.375	5H	C	C	C	G	C	C	C	G	G	C	G	C	C	C	G	C	G	C	G	C	G	C	C	G	G	G	C	G	C	G	C	C	C	G	G	G	C	C	G	C	G	G	C	C	G	C	C
BOPA2_12_20016	0.566572	7H	G	G	A	G	G	A	A	G	G	A	A	G	A	A	G	A	A	G	A	A	A	A	G	G	A	G	A	A	A	G	G	A	A	A	G	G	G	G	G	G	A	A	G	A	A	G	G
BOPA2_12_20027	132.153	2H	G	G	G	G	G	G	G	G	G	G	G	G	G	G	G	G	G	G	G	G	G	G	G	G	G	G	G	G	G	G	G	G	G	G	G	G	G	G	G	G	G	G	G	G	G	G	G
BOPA2_12_20079	134.419	7H	C	C	C	C	C	C	C	C	C	C	C	C	C	C	C	C	C	C	C	C	C	C	C	C	C	C	C	C	C	C	C	A	C	C	C	C	C	C	C	C	C	C	C	C	C	C	C
BOPA2_12_20143	68.9802	4H	A	A	G	A	G	G	G	A	G	G	G	A	A	A	G	G	A	G	G	G	G	G	A	A	A	A	A	A	A	A	A	G	G	A	G	G	A	A	A	A	G	A	A	A	G	G	A
BOPA2_12_20156	51.4164	4H	A	G	A	G	A	G	A	G	A	A	A	G	A	G	A	A	G	A	G	A	A	A	G	G	G	G	G	G	G	A	G	G	A	G	G	A	G	G	G	G	A	G	G	G	A	G	G
BOPA2_12_20183	118.697	2H	A	A	A	A	A	A	A	A	A	C	A	A	A	A	A	A	A	A	A	A	A	A	A	A	A	A	A	A	A	A	C	A	A	A	A	A	A	A	A	A	A	A	A	A	A	A	C
BOPA2_12_20187	97.5212	1H	A	C	C	C	C	C	C	C	C	C	C	A	C	C	C	C	C	C	C	C	C	C	C	C	C	C	C	C	C	C	C	C	C	C	C	C	C	C	C	C	C	C	C	C	C	C	C
BOPA2_12_20207	131.445	7H	T	A	T	T	A	T	T	T	T	T	T	T	A	T	T	T	T	T	T	T	A	T	T	T	T	T	T	T	A	T	T	A	T	T	T	T	T	T	T	T	T	A	T	T	T	T	T
BOPA2_12_20241	131.02	7H	C	G	C	C	G	C	C	C	C	C	C	C	G	C	C	C	C	C	C	C	G	C	C	C	C	C	C	C	G	C	C	G	C	C	C	C	C	C	C	C	C	C	C	C	C	C	C
BOPA2_12_20429	132.72	1H	G	G	C	G	C	C	C	G	G	G	G	G	G	G	C	G	G	G	G	G	G	C	G	C	G	G	C	G	C	G	G	G	C	C	G	C	G	G	G	G	G	C	G	G	C	C	G
BOPA2_12_20463	55.6657	6H	G	G	G	G	G	G	G	G	G	G	G	G	G	G	G	G	G	G	G	G	G	G	A	G	G	G	G	G	G	G	G	G	G	G	G	G	G	G	G	G	G	G	G	G	G	G	A
BOPA2_12_20518	134.986	2H	A	A	A	A	A	A	A	A	A	A	A	A	A	A	A	A	A	A	A	A	A	A	A	A	A	A	A	A	A	A	A	A	A	A	A	A	A	A	A	A	A	A	A	A	A	A	A
BOPA2_12_20641	46.3173	1H	A	A	A	A	A	A	A	A	A	A	A	A	A	A	A	A	A	A	A	A	A	A	A	A	A	A	A	A	A	A	A	A	A	A	A	A	A	C	A	C	A	A	A	A	A	A	A
BOPA2_12_20816	158.889	5H	A	A	A	A	A	C	A	C	A	A	C	C	A	C	A	A	C	C	A	A	C	A	A	A	A	C	C	C	C	C	A	A	A	C	A	A	A	A	C	A	C	A	C	A	A	A	A
BOPA2_12_20832	119.83	7H	C	C	G	C	G	C	C	C	C	C	C	C	C	C	C	C	C	C	C	C	G	C	C	C	C	C	C	C	G	C	C	C	C	C	C	C	C	C	C	C	C	C	C	C	C	C	C
BOPA2_12_20839	1.91218	7H	C	C	C	C	C	C	C	C	C	C	C	G	C	C	C	C	C	C	C	C	C	C	C	C	C	C	C	C	C	C	C	C	C	C	C	C	C	C	C	C	C	C	C	C	C	C	C
BOPA2_12_20861	58.0524	2H	A	A	G	A	G	G	A	A	A	G	A	A	G	G	A	G	A	A	A	A	G	A	A	A	A	A	A	A	G	A	A	A	A	A	A	A	A	A	A	A	A	G	A	A	G	A	A
BOPA2_12_20867	155.625	5H	G	G	G	G	G	A	G	A	G	G	A	A	G	A	G	G	A	A	G	G	A	G	G	G	G	A	A	A	A	A	G	G	G	A	G	G	G	G	A	G	A	G	A	G	G	G	G
BOPA2_12_20949	131.02	7H	C	G	G	G	G	G	C	C	C	C	C	G	G	G	C	G	G	C	C	C	G	C	C	C	C	C	C	C	G	C	C	G	C	C	C	C	C	C	G	C	C	G	C	C	G	C	C
BOPA2_12_21115	70.8033	7H	G	G	G	G	G	G	G	G	G	G	G	G	G	G	G	G	G	A	G	A	G	A	G	G	G	G	G	A	G	G	G	G	A	A	G	G	G	G	G	G	G	G	G	G	G	G	G
BOPA2_12_21117	0.779037	4H	A	A	A	G	A	A	A	G	A	G	A	A	G	A	A	A	G	A	A	A	A	A	A	A	A	A	A	A	A	G	G	G	A	A	A	A	G	G	A	G	A	A	A	A	G	A	G
BOPA2_12_21208	106.445	7H	G	G	C	G	C	G	G	C	G	G	G	G	G	G	G	G	G	G	C	G	C	G	G	G	G	G	G	G	C	G	G	G	G	G	C	G	G	G	G	G	G	G	G	C	G	G	G
BOPA2_12_21328	132.224	7H	A	G	A	A	G	A	A	A	A	A	A	A	G	A	A	A	A	A	A	A	G	A	A	A	A	A	A	A	G	A	A	G	A	A	A	A	A	A	A	A	A	G	A	A	A	A	A
BOPA2_12_21372	42.8472	5H	T	T	T	T	T	T	T	T	T	T	T	T	T	T	T	T	T	T	T	T	T	T	T	T	T	T	T	T	T	T	T	T	T	T	T	T	T	T	T	T	T	T	T	T	T	T	T
BOPA2_12_21386	131.303	3H	C	C	C	C	C	C	C	C	C	C	C	C	C	C	C	C	C	C	C	C	C	C	C	C	C	C	C	C	C	C	C	C	C	C	C	C	C	C	C	C	C	C	C	C	C	C	A
BOPA2_12_21464	92.068	7H	A	A	A	A	A	A	A	A	A	A	A	A	A	A	A	A	A	A	A	A	A	A	A	A	A	A	A	A	A	A	A	A	A	A	A	A	A	G	A	G	A	A	A	A	A	A	A
BOPA2_12_21471	122.431	5H	A	A	A	A	A	A	A	A	A	A	A	A	A	A	A	A	A	A	A	A	A	A	A	A	A	A	A	A	A	A	A	A	A	A	A	A	A	G	A	G	A	A	A	A	A	A	A
BOPA2_12_21497	76.0417	5H	A	A	A	A	G	G	A	A	A	A	A	A	A	A	A	G	A	A	A	A	A	A	A	A	A	A	A	A	G	A	A	A	A	A	A	A	A	A	A	A	A	A	A	A	A	A	A
BOPA2_12_30003	152.361	5H	G	G	G	G	G	G	G	G	G	G	G	G	G	G	G	G	G	G	G	G	G	G	G	G	G	G	G	G	G	G	G	G	G	G	G	G	G	G	G	G	G	G	G	G	G	G	G
BOPA2_12_30004	70.6799	7H	G	G	G	G	G	G	G	G	G	G	G	G	G	G	G	G	G	A	G	A	G	A	G	G	G	G	G	A	G	G	G	G	A	A	G	G	G	G	G	G	G	G	G	G	G	G	G
BOPA2_12_30007	43.7605	5H	C	C	C	C	C	C	C	C	C	C	C	C	C	C	C	C	C	C	C	C	C	C	C	C	C	C	C	C	C	C	C	C	C	C	C	C	C	C	C	C	C	C	C	C	C	C	C
BOPA2_12_30014	104.249	1H	G	G	G	A	A	G	G	G	G	A	A	G	A	G	G	G	G	G	A	G	A	G	G	A	G	G	A	G	G	G	G	G	A	A	G	A	A	A	G	A	G	A	G	A	A	G	G
BOPA2_12_30021	53.6119	6H	A	A	A	A	A	A	A	A	A	A	A	A	A	A	A	A	A	A	A	A	A	A	A	A	A	A	A	A	A	A	A	A	A	A	A	A	A	A	A	A	A	A	A	A	A	A	G
BOPA2_12_30025	116.789	6H	A	G	G	G	A	A	G	G	G	A	G	A	A	G	G	A	G	G	A	G	A	G	A	G	G	G	G	G	G	G	G	A	G	G	G	G	G	G	A	G	G	G	G	G	G	G	G
BOPA2_12_30042	56.3739	2H	A	G	A	A	A	A	G	G	G	A	G	A	G	A	G	A	A	A	G	A	A	G	A	G	A	G	G	A	A	A	G	G	G	A	G	A	G	A	G	G	A	A	A	A	A	A	A
BOPA2_12_30053	70.6799	7H	G	G	G	G	G	G	G	G	G	G	G	G	G	G	G	G	G	A	G	A	G	A	G	G	G	G	G	A	G	G	G	G	A	A	G	G	G	G	G	G	G	G	G	G	G	G	G
BOPA2_12_30065	40.3683	7H	A	A	A	A	A	A	A	G	A	A	A	A	A	A	A	A	A	A	A	A	A	A	A	A	A	A	A	A	A	A	A	A	A	A	A	A	A	A	A	A	A	A	A	A	A	A	G
BOPA2_12_30067	121.458	5H	G	G	G	G	G	G	G	G	G	G	G	G	G	G	G	G	G	G	G	G	G	G	G	G	G	G	G	G	G	G	G	G	G	G	G	G	G	A	G	A	G	G	G	G	G	G	G
BOPA2_12_30080	48.3765	5H	T	T	A	T	T	A	T	A	A	T	A	A	T	A	A	T	A	T	A	A	A	A	A	A	A	T	A	A	A	A	T	T	A	A	T	A	T	T	T	T	A	A	A	A	A	T	A
BOPA2_12_30083	26.7129	7H	C	G	G	C	G	G	G	G	G	C	G	C	G	G	G	G	G	C	G	C	G	C	C	G	G	C	G	G	G	G	C	C	C	G	C	G	C	C	C	G	G	G	C	G	G	C	G
BOPA2_12_30092	116.117	3H	G	G	G	G	G	G	G	G	G	G	G	G	G	G	G	G	G	G	G	G	G	G	G	G	G	G	G	G	G	G	G	A	G	G	G	G	G	G	G	G	G	G	G	G	G	G	G
BOPA2_12_30096	109.844	3H	A	G	G	A	G	A	A	A	A	G	A	A	A	G	G	G	G	G	G	A	A	A	A	A	A	G	G	A	G	A	A	A	A	G	A	G	G	A	A	A	A	G	G	G	G	G	A
BOPA2_12_30129	122.569	5H	A	A	A	G	A	A	A	G	A	A	G	A	A	A	G	A	G	A	G	A	G	A	A	G	G	G	A	G	A	G	A	A	A	G	G	G	A	G	G	G	G	G	A	A	G	A	A
BOPA2_12_30130	50.714	3H	A	C	C	C	A	C	A	C	C	C	A	C	C	A	C	A	C	C	C	C	A	A	C	A	C	A	A	C	C	C	A	C	C	A	C	A	C	C	C	C	C	C	C	C	C	C	C
BOPA2_12_30132	5.52408	2H	G	G	G	G	G	G	G	A	G	G	G	A	G	G	G	G	G	G	G	G	G	G	A	G	G	G	G	G	G	A	A	G	G	G	G	G	G	G	G	A	G	G	A	G	G	G	G
BOPA2_12_30133	50.2125	6H	G	G	C	G	G	G	C	G	C	G	G	G	G	C	C	G	C	C	G	C	G	G	G	G	G	G	C	G	G	C	C	G	C	C	G	C	C	G	G	G	C	G	G	G	C	G	C
BOPA2_12_30135	150.013	3H	G	G	G	G	G	G	G	G	A	G	A	G	G	G	A	G	A	A	G	A	G	A	G	G	G	G	A	G	G	G	G	G	A	G	G	A	A	G	A	G	G	G	G	G	G	A	G
BOPA2_12_30141	26.7129	7H	G	A	A	G	A	A	A	G	A	G	A	G	A	A	A	A	A	G	A	G	A	G	G	A	A	G	A	A	A	A	G	G	A	A	G	A	G	G	G	G	A	A	G	A	A	G	G
BOPA2_12_30143	41.4306	7H	C	C	C	C	C	C	C	G	C	C	C	C	C	C	C	C	C	C	C	C	C	C	C	C	C	C	C	C	C	C	C	C	C	C	C	C	C	C	C	C	C	C	C	C	C	C	G
BOPA2_12_30144	56.6572	6H	A	A	G	A	A	A	G	G	G	A	A	A	A	G	G	A	G	G	A	G	A	A	A	A	A	A	G	A	A	G	G	G	G	G	A	G	G	G	A	G	G	A	G	A	G	A	A
BOPA2_12_30147	66.8555	1H	A	G	G	A	G	G	G	G	G	A	A	G	A	G	G	G	G	A	A	G	A	G	G	G	G	A	A	A	G	G	G	A	G	A	A	A	A	G	G	G	A	A	G	G	G	G	G
BOPA2_12_30153	52.762	3H	A	G	G	G	A	G	A	G	G	G	A	G	G	A	G	A	G	G	G	G	A	A	G	A	G	A	A	G	G	G	A	A	G	A	G	A	G	G	G	G	G	G	G	G	G	G	G
BOPA2_12_30155	9.63173	2H	G	G	G	G	G	G	G	G	G	G	G	A	G	G	G	G	G	G	G	G	G	G	A	G	G	G	G	G	G	G	G	G	G	G	G	G	G	G	G	G	G	G	A	G	G	G	G
BOPA2_12_30162	149.792	5H	C	G	G	C	G	C	G	C	G	C	C	C	C	C	G	G	C	C	C	G	C	G	C	G	G	C	C	C	G	C	C	G	C	C	C	C	G	G	G	G	C	G	C	C	C	G	C
BOPA2_12_30164	106.445	7H	G	G	G	G	G	G	G	G	G	G	G	G	G	G	G	G	G	G	G	G	G	G	G	G	G	G	G	G	G	G	G	A	G	G	G	G	G	G	G	G	G	G	G	G	G	G	G
BOPA2_12_30165	145.833	5H	A	A	A	G	A	G	A	G	A	A	G	G	G	A	G	A	G	G	G	A	G	A	A	A	A	G	G	G	A	G	G	A	A	G	G	G	A	A	A	A	G	A	G	G	G	A	A
BOPA2_12_30167	17.5694	5H	A	A	A	A	T	A	A	A	A	A	A	A	A	A	A	T	A	A	A	A	A	A	A	A	A	A	A	A	A	A	A	T	A	A	T	A	T	A	T	A	A	A	A	T	A	A	A
BOPA2_12_30182	80.8098	5H	A	A	A	A	G	G	A	A	A	A	A	A	A	A	A	G	A	A	A	A	A	A	A	A	A	A	A	A	G	A	A	A	A	A	A	A	A	A	A	A	A	A	A	A	A	A	A
BOPA2_12_30183	139.097	5H	A	A	A	G	A	A	A	G	A	A	G	A	A	A	G	A	G	G	G	A	G	A	A	A	A	G	G	G	A	G	A	A	A	G	G	G	A	A	A	A	G	G	G	A	G	A	A
BOPA2_12_30192	25.4958	3H	G	G	G	G	G	G	G	G	G	G	G	A	G	G	G	G	G	G	G	G	G	G	G	G	G	G	G	G	G	G	G	A	G	G	G	G	G	G	G	G	G	G	A	G	G	G	G
BOPA2_12_30193	44.7917	5H	G	A	G	G	G	G	G	G	G	G	G	G	G	G	G	A	G	G	G	G	G	G	G	G	G	G	G	G	G	G	G	G	G	G	G	G	G	G	G	G	G	G	G	G	G	G	G
BOPA2_12_30214	44.7917	5H	A	C	A	A	A	A	A	A	A	A	A	A	A	A	A	C	A	A	A	A	A	A	A	A	A	A	A	A	A	A	A	A	A	A	A	A	A	A	A	A	A	A	A	A	A	A	A
BOPA2_12_30219	31.3739	7H	A	G	G	A	G	G	G	A	G	A	G	A	G	G	G	G	G	A	G	A	G	A	A	G	G	A	G	G	G	G	A	A	G	G	A	G	A	A	A	A	G	G	A	G	G	A	A
BOPA2_12_30222	129.931	5H	C	C	C	C	C	C	A	C	A	C	C	A	C	C	C	C	C	C	C	A	C	A	C	C	A	C	C	C	C	C	C	C	A	C	C	C	C	A	C	A	C	C	C	A	C	A	A
BOPA2_12_30229	151.283	3H	A	A	A	A	A	A	A	A	A	A	A	A	A	A	A	A	A	A	A	A	A	A	A	A	A	A	A	A	A	A	A	A	A	A	A	A	A	A	A	A	A	A	A	A	A	A	A
BOPA2_12_30231	132.507	1H	T	T	T	T	T	T	T	T	T	T	T	T	T	T	T	T	T	T	T	T	T	T	A	T	T	T	T	T	T	T	T	T	T	T	T	T	T	T	T	T	T	T	T	T	T	T	A
BOPA2_12_30239	111.967	4H	G	G	G	C	C	G	C	G	G	C	G	G	C	C	G	C	C	C	C	G	G	C	G	C	C	G	G	C	G	C	C	C	G	C	C	C	C	G	C	G	C	G	G	C	G	G	C
BOPA2_12_30241	27.4079	1H	C	C	C	C	C	C	C	C	C	C	C	C	C	C	C	C	C	C	C	C	C	C	C	C	C	C	C	C	C	C	C	C	C	C	C	C	C	C	C	C	C	C	C	C	C	C	C
BOPA2_12_30248	122.565	2H	A	G	A	G	A	A	G	A	A	G	G	G	A	G	A	G	G	G	A	A	G	G	G	A	G	G	A	G	A	G	G	G	A	G	A	A	A	G	G	A	A	A	A	A	A	G	G
BOPA2_12_30251	57.4413	2H	T	A	A	T	A	A	A	A	A	A	A	T	A	A	A	A	T	T	A	T	A	A	T	A	T	A	A	T	A	T	A	A	A	T	A	T	A	T	A	A	T	A	T	T	A	T	T
BOPA2_12_30254	55.0283	6H	A	A	C	A	A	A	C	C	C	A	A	A	A	C	C	A	C	C	A	C	A	A	C	A	A	A	C	A	A	C	C	C	C	C	A	C	C	C	A	C	C	A	C	A	C	A	C
BOPA2_12_30259	53.187	2H	A	A	T	A	T	T	A	A	A	T	A	A	A	T	A	T	A	A	A	A	T	A	A	A	A	A	A	A	T	A	A	A	A	A	A	A	A	A	A	A	A	T	A	A	T	A	A
BOPA2_12_30271	143.616	3H	A	A	A	A	A	A	T	A	T	T	A	A	A	A	T	A	T	T	A	T	A	T	A	A	A	A	T	A	A	A	T	A	A	T	A	T	T	A	T	A	A	A	T	A	A	T	A
BOPA2_12_30274	107.79	3H	G	G	G	G	G	G	G	G	G	G	G	G	G	G	G	G	A	G	G	G	G	G	G	G	G	G	G	G	G	G	G	G	G	G	G	G	A	A	G	G	G	G	G	G	G	G	A
BOPA2_12_30276	98.2295	3H	G	G	A	G	A	A	G	G	G	A	G	G	G	G	A	A	G	A	A	G	G	G	G	G	A	A	A	A	A	G	G	G	G	G	G	A	G	G	G	G	G	G	G	A	A	A	G
BOPA2_12_30278	68.3568	3H	C	C	C	C	C	C	C	C	C	C	C	C	C	C	C	C	C	C	C	C	C	C	C	C	C	C	C	C	C	C	C	C	C	C	C	C	C	C	C	C	C	C	C	C	C	C	C
BOPA2_12_30295	62.5708	1H	A	A	A	A	A	A	A	T	A	A	A	A	A	A	A	A	A	A	A	A	A	A	A	A	A	A	A	A	A	A	A	A	A	A	A	A	A	A	A	A	A	A	A	A	A	A	A
BOPA2_12_30297	8.28612	3H	A	A	A	A	A	A	A	A	A	A	A	A	A	A	A	A	A	A	A	A	A	A	A	A	A	A	A	A	A	A	A	G	A	A	A	A	A	A	A	G	A	A	G	A	A	A	A
BOPA2_12_30298	66.1473	1H	G	G	G	G	G	G	G	A	G	G	G	G	G	G	G	G	G	G	G	G	G	G	G	G	G	G	G	G	G	G	G	G	G	G	G	G	G	G	G	G	G	G	G	G	G	G	G
BOPA2_12_30306	47.8277	1H	A	A	A	A	A	A	A	G	A	A	A	A	A	A	A	A	A	A	A	A	A	A	A	A	A	A	A	A	A	A	A	A	A	A	A	A	A	A	A	A	A	A	A	A	A	A	A
BOPA2_12_30310	117.989	2H	A	A	A	A	A	A	A	A	A	G	A	A	A	A	A	A	A	A	A	A	A	A	A	A	A	A	A	A	A	A	G	A	A	A	A	A	A	A	A	A	A	A	A	A	A	A	G
BOPA2_12_30316	49.0793	6H	G	G	A	G	G	G	A	A	A	G	G	G	G	A	A	G	A	A	G	A	G	G	G	G	G	G	A	G	G	A	A	A	A	A	G	A	A	A	G	A	A	G	A	G	A	G	A
BOPA2_12_30317	49.0793	6H	G	G	A	G	G	G	A	A	A	G	G	G	G	A	A	G	A	A	G	A	G	G	G	G	G	G	A	G	G	A	A	A	A	A	G	A	A	A	G	A	A	G	A	G	A	G	A
BOPA2_12_30325	77.1246	3H	G	G	G	G	G	G	G	A	G	G	G	A	G	G	G	G	G	G	G	G	G	G	A	G	G	G	G	G	G	G	G	G	G	G	G	G	G	A	G	G	G	G	G	G	G	G	A
BOPA2_12_30328	44.9008	4H	G	C	G	G	G	C	G	G	G	G	G	C	G	C	G	G	C	G	G	G	G	G	C	G	C	C	C	C	C	C	C	G	G	C	G	G	G	G	C	G	G	C	G	C	G	C	G
BOPA2_12_30329	23.017	7H	A	A	A	A	A	A	A	A	A	A	A	A	A	A	A	A	A	A	A	A	A	A	A	A	A	A	A	A	A	A	A	A	A	A	A	A	A	A	A	A	A	A	A	A	A	A	A
BOPA2_12_30336	40.085	1H	A	A	A	G	G	A	A	G	A	A	G	A	G	A	A	A	A	G	G	A	G	A	A	A	A	G	G	G	A	A	G	A	A	G	G	G	G	G	A	G	G	G	G	A	A	A	A
BOPA2_12_30341	129.32	2H	A	A	A	A	A	A	A	A	A	A	A	A	A	A	A	A	A	A	A	A	A	A	A	A	A	A	A	A	A	A	G	A	A	A	A	A	A	A	A	A	A	A	A	A	A	A	G
BOPA2_12_30361	41.0057	6H	A	A	A	A	A	A	A	A	A	A	A	A	A	A	A	A	A	A	A	A	A	A	A	A	A	A	A	A	A	A	A	A	A	A	A	A	A	A	A	A	A	A	C	A	A	A	A
BOPA2_12_30362	104.816	7H	A	A	A	C	A	A	C	A	C	C	C	C	C	A	C	A	C	C	A	C	A	C	C	C	C	C	C	C	A	A	C	C	C	C	A	C	C	C	C	C	C	C	C	C	C	C	C
BOPA2_12_30368	109.915	7H	G	G	A	A	A	G	A	A	A	A	A	G	A	G	A	G	A	A	A	A	A	A	A	A	A	A	A	A	A	G	A	A	A	A	A	A	A	A	A	A	A	A	A	A	A	A	A
BOPA2_12_30375	98.3711	3H	G	A	A	A	A	A	A	G	A	A	A	G	A	A	A	A	G	A	A	A	A	A	G	A	A	A	A	A	A	A	A	G	A	A	A	A	G	G	G	A	A	A	A	A	A	A	G
BOPA2_12_30378	148.159	2H	C	A	C	A	C	C	C	C	C	A	A	C	C	A	C	A	C	C	C	C	A	A	C	C	C	A	C	A	C	A	C	C	C	C	C	A	A	C	A	C	C	C	C	C	C	A	C
BOPA2_12_30380	124.575	7H	A	A	G	A	G	A	A	A	A	A	A	A	A	A	A	A	A	A	A	A	G	A	A	A	A	A	A	A	G	A	A	G	A	A	A	A	A	A	A	A	A	A	A	A	A	A	A
BOPA2_12_30382	169.375	5H	C	A	A	A	A	A	A	A	A	C	A	C	A	A	A	A	A	A	A	A	A	A	A	A	A	A	A	A	A	A	A	A	A	A	A	A	A	A	A	A	A	A	A	A	A	A	A
BOPA2_12_30389	70.6799	7H	A	A	A	A	A	A	A	A	A	A	A	A	A	A	A	A	A	G	A	G	A	G	A	A	A	A	A	G	A	A	A	A	G	G	A	A	A	A	A	A	A	A	A	A	A	A	A
BOPA2_12_30410	31.9444	5H	A	A	A	A	A	A	A	C	A	A	A	A	A	A	A	C	A	A	A	A	A	A	A	A	A	A	A	A	A	A	A	A	A	A	C	A	A	A	A	C	A	A	C	A	A	A	A
BOPA2_12_30411	70.6799	7H	G	G	G	G	G	G	G	G	G	G	G	G	G	G	G	G	G	A	G	A	G	A	G	G	G	G	G	A	G	G	G	G	A	A	G	G	G	G	G	G	G	G	G	G	G	G	G
BOPA2_12_30419	78.1161	7H	A	A	A	A	A	A	A	A	A	A	A	A	A	A	A	A	A	G	A	G	A	G	A	A	A	A	A	G	A	A	A	A	G	G	A	A	A	A	A	A	A	A	A	A	A	A	A
BOPA2_12_30424	6.9051	2H	G	A	A	A	G	G	A	A	A	A	G	A	A	G	G	A	A	A	A	G	A	G	A	A	A	A	G	G	A	G	G	A	G	A	A	G	A	G	A	A	A	G	A	G	G	G	G
BOPA2_12_30427	52.6912	4H	A	A	A	A	A	A	A	T	A	A	A	T	A	A	A	A	A	A	A	A	A	A	T	A	A	A	A	A	A	A	A	T	A	A	A	A	A	T	A	T	A	A	A	A	A	A	T
BOPA2_12_30430	52.9037	6H	C	C	C	C	C	C	C	C	C	C	C	C	C	C	C	C	C	C	C	C	C	C	C	C	C	C	C	C	C	C	C	C	C	C	C	C	C	C	C	C	C	C	C	C	C	C	A
BOPA2_12_30431	37.3938	3H	A	A	A	A	A	A	A	A	A	A	A	C	A	A	A	A	A	A	A	A	A	A	A	A	A	A	A	A	A	A	A	A	A	A	A	A	A	A	A	A	A	A	A	A	A	A	A
BOPA2_12_30432	40.7932	2H	G	A	G	G	G	G	A	A	A	G	A	G	A	G	A	A	A	A	A	A	G	A	G	A	A	A	A	A	G	G	A	A	A	A	A	A	A	G	A	A	A	A	A	A	A	A	A
BOPA2_12_30441	52.762	6H	G	G	G	G	G	G	G	G	G	G	G	G	G	G	G	G	G	G	G	G	G	G	G	G	G	G	G	G	G	G	G	G	G	G	G	G	G	G	G	G	G	G	G	G	G	G	A
BOPA2_12_30449	70.9632	7H	A	A	A	A	A	A	A	A	A	A	A	A	A	A	A	A	A	G	A	G	A	G	A	A	A	A	A	G	A	A	A	A	G	G	A	A	A	A	A	A	A	A	A	A	A	A	A
BOPA2_12_30455	60.2691	4H	A	A	C	A	C	A	C	A	C	C	C	A	C	A	C	C	A	C	A	C	C	C	A	A	A	A	A	A	A	A	A	C	C	A	A	C	A	A	A	A	C	A	A	A	C	A	C
BOPA2_12_30456	98.8889	5H	G	A	G	A	G	G	G	A	A	G	A	G	G	G	A	G	A	G	A	A	A	A	A	A	G	A	G	A	G	G	A	G	G	A	A	A	G	A	G	A	A	A	A	G	G	G	A
BOPA2_12_30473	52.1955	6H	A	A	A	A	A	A	A	A	A	A	A	A	A	A	A	A	A	A	A	A	A	A	A	A	A	A	A	A	A	A	A	A	A	A	A	A	A	A	A	A	A	A	A	A	A	A	G
BOPA2_12_30477	58.3569	1H	A	A	A	T	A	A	A	T	A	A	T	T	T	A	A	A	A	T	T	A	T	A	T	A	A	T	T	T	A	A	A	A	A	T	T	T	T	A	A	A	T	T	A	A	A	A	A
BOPA2_12_30481	70.1841	7H	A	A	A	A	A	A	A	A	A	A	A	A	A	A	A	A	A	G	A	G	A	G	A	A	A	A	A	G	A	A	A	A	G	G	A	A	A	A	A	A	A	A	A	A	A	A	A
BOPA2_12_30482	128.612	3H	G	A	A	G	A	G	A	G	A	A	G	G	G	G	A	A	A	A	A	A	G	G	G	A	G	G	A	G	A	A	A	A	G	A	G	A	A	G	A	G	G	A	G	G	A	A	A
BOPA2_12_30486	70.6799	7H	G	G	G	G	G	G	G	G	G	G	G	G	G	G	G	G	G	A	G	A	G	A	G	G	G	G	G	A	G	G	G	G	A	A	G	G	G	G	G	G	G	G	G	G	G	G	G
BOPA2_12_30492	70.6799	7H	A	A	A	A	A	A	A	A	A	A	A	A	A	A	A	A	A	C	A	C	A	C	A	A	A	A	A	C	A	A	A	A	C	C	A	A	A	A	A	A	A	A	A	A	A	A	A
BOPA2_12_30494	161.528	5H	G	C	C	G	C	G	G	G	G	G	G	G	G	G	G	C	G	G	G	G	G	G	G	G	G	G	G	G	G	G	G	G	G	G	G	G	C	C	G	C	G	C	C	G	C	G	G
BOPA2_12_30496	67.4221	7H	C	C	C	C	C	C	C	C	C	C	C	C	C	C	C	C	C	A	C	A	C	A	C	C	C	C	C	A	C	C	C	C	A	A	C	C	C	C	C	C	C	C	C	C	C	C	C
BOPA2_12_30504	157.645	5H	G	A	A	A	A	A	A	A	A	G	A	A	A	A	A	A	A	A	A	A	A	A	G	A	A	A	A	A	A	A	A	G	A	A	A	A	A	A	A	A	A	A	A	A	A	A	G
BOPA2_12_30505	66.289	1H	A	A	A	A	A	A	A	T	A	A	A	A	A	A	A	A	A	A	A	A	A	A	A	A	A	A	A	A	A	A	A	A	A	A	A	A	A	A	A	A	A	A	A	A	A	A	A
BOPA2_12_30510	50.5666	6H	C	C	C	C	C	C	C	C	C	C	C	C	C	C	C	C	C	C	C	C	C	C	C	C	C	C	C	C	C	C	C	C	C	C	C	C	C	C	C	C	C	C	C	C	C	C	A
BOPA2_12_30511	54.8867	6H	A	A	A	A	A	A	A	G	A	A	A	A	A	A	A	A	A	A	A	A	A	A	G	A	A	A	A	A	A	A	A	G	A	A	A	A	A	G	A	G	A	A	G	A	A	A	A
BOPA2_12_30515	48.8194	5H	T	A	T	T	T	T	T	T	T	T	T	T	T	T	T	A	T	T	T	T	T	T	T	T	T	T	T	T	T	T	T	T	T	T	T	T	T	T	T	T	T	T	T	T	T	T	T
BOPA2_12_30516	46.2465	6H	G	G	G	G	G	G	G	G	G	G	G	G	G	G	G	G	G	G	G	G	G	G	G	G	G	G	G	G	G	G	G	G	G	G	G	G	G	G	G	G	G	G	G	G	G	G	G
BOPA2_12_30524	113.472	5H	A	A	A	G	A	A	A	A	G	A	G	A	A	A	G	A	G	A	G	A	G	G	A	G	A	G	A	G	A	G	A	A	A	G	G	G	A	G	G	A	G	G	A	A	A	A	A
BOPA2_12_30532	100.921	1H	A	G	G	G	G	G	G	G	G	G	G	A	G	G	G	G	G	G	G	G	G	G	G	G	G	G	G	G	G	G	G	G	G	G	G	G	G	G	G	G	G	G	G	G	G	G	G
BOPA2_12_30533	80.8098	5H	A	G	G	G	A	A	A	G	G	G	G	G	A	A	G	A	G	A	G	G	G	G	G	G	G	G	G	G	A	G	G	G	G	G	A	G	A	A	A	A	G	G	A	G	G	A	A
BOPA2_12_30538	47.6389	5H	G	A	G	G	G	G	G	G	G	G	G	G	G	G	G	A	G	G	G	G	G	G	G	G	G	G	G	G	G	G	G	G	G	G	G	G	G	G	G	G	G	G	G	G	G	G	G
BOPA2_12_30539	99.7167	4H	G	G	G	G	C	G	G	G	G	G	G	G	G	G	G	G	G	G	G	G	C	G	G	G	G	G	G	G	G	C	G	G	G	G	C	G	G	G	G	G	G	G	G	G	G	G	G
BOPA2_12_30540	14.463	4H	G	G	G	G	A	G	A	G	A	G	A	G	G	G	A	A	G	A	G	A	A	A	G	A	A	A	A	A	G	G	G	G	A	A	G	A	G	A	G	A	A	A	G	A	G	A	A
BOPA2_12_30544	70.6799	7H	G	G	G	G	G	G	G	G	G	G	G	G	G	G	G	G	G	A	G	A	G	A	G	G	G	G	G	A	G	G	G	G	A	A	G	G	G	G	G	G	G	G	G	G	G	G	G
BOPA2_12_30545	48.3003	7H	G	G	G	G	G	G	G	G	G	G	G	G	G	G	G	G	G	G	G	G	G	G	G	G	G	G	G	G	G	G	G	G	G	G	G	G	G	G	G	G	G	G	G	G	G	G	G
BOPA2_12_30546	86.8272	1H	G	A	A	A	A	A	A	A	A	A	A	G	A	A	A	A	A	A	A	A	A	A	A	A	A	A	A	A	A	A	A	A	A	A	A	A	A	A	A	A	A	A	A	A	A	A	A
BOPA2_12_30550	70.6799	7H	G	G	G	G	G	G	G	G	G	G	G	G	G	G	G	G	G	A	G	A	G	A	G	G	G	G	G	A	G	G	G	G	A	A	G	G	G	G	G	G	G	G	G	G	G	G	G
BOPA2_12_30554	97.6629	4H	A	C	C	C	A	C	A	C	A	A	A	A	A	C	A	C	C	A	C	A	A	A	A	C	A	C	C	C	C	A	A	A	C	A	A	A	A	C	C	A	A	C	A	C	C	A	A
BOPA2_12_30555	99.2569	2H	G	A	G	A	G	G	G	A	G	A	A	G	A	A	A	G	G	A	G	G	G	G	G	G	G	A	A	G	G	G	A	A	G	A	G	G	G	A	G	A	G	G	G	G	G	G	A
BOPA2_12_30563	70.4674	7H	C	C	C	C	C	C	C	C	C	C	C	C	C	C	C	C	C	A	C	A	C	A	C	C	C	C	C	A	C	C	C	C	A	A	C	C	C	C	C	C	C	C	C	C	C	C	C
BOPA2_12_30571	37.3938	3H	A	A	A	A	A	A	A	G	A	A	A	A	A	G	A	A	A	A	A	A	A	A	A	A	A	A	A	A	A	A	G	A	A	A	A	A	A	G	A	A	A	G	A	A	A	A	G
BOPA2_12_30573	71.2923	6H	C	C	G	C	C	C	G	C	G	C	C	C	C	G	G	C	G	G	C	G	C	C	C	C	C	C	C	C	C	C	C	C	G	G	C	G	G	C	C	C	G	C	C	C	G	C	C
BOPA2_12_30574	70.6091	7H	G	G	G	G	G	G	G	G	G	G	G	G	G	G	G	G	G	A	G	A	G	A	G	G	G	G	G	A	G	G	G	G	A	A	G	G	G	G	G	G	G	G	G	G	G	G	G
BOPA2_12_30576	53.2578	7H	A	A	A	A	A	A	A	A	A	A	A	A	A	A	A	A	A	A	A	A	A	A	A	A	A	A	A	A	A	A	A	A	A	A	A	A	A	A	A	A	A	A	A	A	A	A	A
BOPA2_12_30577	164.722	5H	A	A	A	G	A	G	G	G	G	A	G	G	G	G	G	A	G	G	G	G	G	G	A	G	G	G	G	G	G	G	G	A	G	G	G	G	G	A	G	A	G	A	A	G	A	G	A
BOPA2_12_30591	2.63889	5H	C	G	G	C	G	G	C	G	C	C	C	C	G	G	C	G	G	C	G	G	G	C	C	C	C	C	C	G	G	G	G	C	G	G	G	C	G	G	G	C	G	G	G	G	C	C	G
BOPA2_12_30592	46.9168	1H	C	C	C	A	C	C	C	A	C	C	C	C	A	C	C	C	C	C	A	C	C	C	C	C	C	C	C	C	C	C	C	C	C	C	A	C	C	A	C	A	C	C	A	C	C	C	C
BOPA2_12_30593	130.028	7H	A	G	G	G	G	G	G	A	A	A	A	G	G	G	A	G	G	G	A	A	G	G	A	G	A	G	A	G	G	A	A	G	A	G	A	G	A	A	G	G	G	G	G	A	G	A	A
BOPA2_12_30596	54.8867	6H	T	T	T	T	T	T	T	A	T	T	T	T	T	T	T	T	T	T	T	T	T	T	A	T	T	T	T	T	T	T	T	A	T	T	T	T	T	A	T	A	T	T	A	T	T	T	T
BOPA2_12_30597	51.4041	4H	A	A	A	G	A	A	A	G	A	A	A	G	A	A	A	A	A	A	G	A	A	A	G	A	A	A	A	A	A	A	A	G	A	A	G	A	G	G	A	G	A	A	G	A	A	A	G
BOPA2_12_30598	112.606	2H	C	C	C	C	C	C	C	A	C	A	C	C	C	C	C	C	C	C	C	C	C	C	C	C	C	C	C	C	C	C	A	C	C	C	C	C	C	A	C	A	C	C	C	C	C	C	A
BOPA2_12_30600	70.9632	7H	A	A	A	A	A	A	A	A	A	A	A	A	A	A	A	A	A	C	A	C	A	C	A	A	A	A	A	C	A	A	A	A	C	C	A	A	A	A	A	A	A	A	A	A	A	A	A
BOPA2_12_30605	52.1955	4H	A	G	A	G	A	G	A	A	A	A	A	A	A	G	A	A	G	A	G	A	A	A	A	G	G	G	G	G	G	G	G	A	A	G	G	A	G	A	G	A	A	G	G	G	A	G	A
BOPA2_12_30609	46.1756	3H	C	C	C	C	C	C	C	A	C	C	C	C	C	C	C	C	C	C	C	C	C	C	A	C	C	C	C	C	C	C	C	C	C	C	C	C	C	A	C	A	C	C	C	C	C	C	A
BOPA2_12_30611	118.958	5H	A	A	A	A	A	A	A	A	A	A	A	A	A	A	A	A	A	A	A	A	A	A	A	A	A	A	A	A	A	A	A	A	A	A	A	A	A	A	A	A	A	A	A	A	A	A	A
BOPA2_12_30618	51.204	3H	A	C	C	C	A	C	A	C	C	C	A	C	C	A	C	A	C	C	C	C	A	A	C	A	C	A	A	C	C	C	A	C	C	A	C	A	C	C	C	C	C	C	C	C	C	C	C
BOPA2_12_30621	70.6799	7H	G	G	G	G	G	G	G	G	G	G	G	G	G	G	G	G	G	A	G	A	G	A	G	G	G	G	G	A	G	G	G	G	A	A	G	G	G	G	G	G	G	G	G	G	G	G	G
BOPA2_12_30626	86.9688	6H	G	G	G	G	G	G	G	G	G	G	G	G	G	G	G	G	G	G	G	G	G	G	G	G	G	G	G	G	G	G	G	A	G	G	G	G	G	G	G	A	G	G	A	G	G	G	G
BOPA2_12_30630	91.9263	7H	A	A	G	G	G	A	G	G	G	G	G	G	G	G	G	G	G	A	G	A	G	A	A	A	G	A	G	A	G	G	G	G	A	A	G	G	G	G	A	G	G	A	A	A	A	G	A
BOPA2_12_30631	12.1105	2H	G	A	A	A	A	A	A	A	A	A	A	G	A	A	A	A	A	A	A	A	A	A	G	A	A	A	A	A	A	A	A	A	A	A	A	A	A	A	A	A	A	A	G	A	A	A	A
BOPA2_12_30634	55.5241	2H	A	A	G	A	G	G	A	A	A	G	A	A	A	G	A	G	A	A	A	A	G	A	A	A	A	A	A	A	G	A	A	A	A	A	A	A	A	A	A	A	A	G	A	A	G	A	A
BOPA2_12_30635	128.194	5H	A	A	A	G	A	A	G	G	G	A	G	G	A	A	G	A	G	G	G	G	G	G	A	G	G	G	G	G	A	G	A	A	G	G	G	G	A	A	A	A	G	G	G	G	G	G	G
BOPA2_12_30640	88.8244	3H	G	G	G	G	G	G	G	A	G	G	G	G	G	G	G	G	G	G	G	G	G	G	G	G	G	G	G	G	G	G	G	G	G	G	G	G	G	A	G	G	G	G	G	G	G	G	G
BOPA2_12_30642	143.239	5H	A	G	G	G	G	A	G	A	G	A	A	G	G	A	A	G	A	A	G	G	A	G	A	G	G	A	A	A	G	A	G	G	A	A	A	A	G	G	G	G	A	G	A	G	A	G	A
BOPA2_12_30644	47.0139	5H	A	G	A	A	A	A	A	A	A	A	A	A	A	A	A	G	A	A	A	A	A	A	A	A	A	A	A	A	A	A	A	A	A	A	A	A	A	A	A	A	A	A	A	A	A	A	A
BOPA2_12_30651	8.56941	6H	A	G	A	A	G	A	A	A	G	A	G	A	A	G	A	G	A	A	A	A	G	G	G	G	G	A	G	G	A	G	G	A	A	G	G	G	A	G	G	A	G	G	A	A	G	A	A
BOPA2_12_30653	0	1H	A	A	A	A	A	A	A	A	A	G	A	G	G	A	A	A	A	A	A	A	A	A	A	A	A	A	A	A	A	A	A	G	A	A	G	A	A	A	A	G	A	G	A	G	A	A	G
BOPA2_12_30654	41.8056	5H	A	G	G	A	G	G	A	A	G	A	G	G	A	G	G	G	G	A	G	G	G	G	G	G	G	A	G	A	G	G	A	A	G	G	A	G	A	A	A	A	G	G	A	G	G	A	G
BOPA2_12_30655	80.949	4H	C	A	A	C	C	A	C	A	C	C	C	C	C	A	A	A	A	C	A	C	C	C	C	A	C	A	A	A	A	C	C	C	A	C	C	C	C	A	A	A	C	A	C	A	A	C	C
BOPA2_12_30656	159.792	5H	G	A	A	G	A	G	A	G	A	G	G	G	G	G	A	A	G	G	G	A	G	A	G	A	A	G	G	G	G	G	G	G	A	G	G	A	A	A	G	A	G	A	G	G	A	A	G
BOPA2_12_30657	39.6601	2H	A	G	A	A	A	A	G	A	G	A	G	A	G	A	G	G	G	G	G	G	A	G	A	G	G	G	G	G	A	A	G	A	G	G	G	G	G	A	G	A	G	G	G	G	G	G	G
BOPA2_12_30658	49.0793	6H	A	A	G	A	A	A	G	G	G	A	A	A	A	G	G	A	G	G	A	G	A	A	A	A	A	A	G	A	A	G	G	G	G	G	A	G	G	G	A	G	G	A	G	A	G	A	G
BOPA2_12_30663	76.0623	3H	A	A	A	G	G	A	G	G	G	A	G	G	A	G	A	G	A	A	G	G	G	G	G	G	A	G	G	A	A	A	G	A	G	G	G	G	A	G	A	G	A	G	G	A	A	A	G
BOPA2_12_30666	151.875	5H	C	C	C	C	C	A	C	A	C	C	A	A	C	A	C	C	A	A	C	C	A	C	C	C	C	A	A	A	C	A	C	C	A	A	A	A	C	C	C	C	A	C	A	C	A	C	C
BOPA2_12_30668	125.764	5H	G	G	G	A	G	G	G	A	G	G	A	G	G	G	A	G	A	G	A	G	A	G	G	A	A	A	G	A	G	A	G	G	G	A	A	A	G	A	G	A	A	A	A	G	A	G	G
BOPA2_12_30673	30.0992	6H	G	A	A	A	A	A	A	A	A	A	A	G	A	A	A	A	A	A	A	A	A	A	A	A	A	A	A	A	A	A	A	A	A	A	A	A	A	A	A	A	A	A	A	A	A	A	A
BOPA2_12_30674	68.5552	2H	C	C	C	C	C	C	C	A	C	C	C	C	C	C	C	C	C	C	C	C	C	C	C	C	C	C	C	C	C	C	C	C	C	C	C	C	C	C	C	A	C	C	C	C	C	C	A
BOPA2_12_30683	46.6006	1H	A	A	A	A	A	A	A	G	A	A	A	A	A	A	A	A	A	A	A	A	A	A	A	A	A	A	A	A	A	A	A	A	A	A	A	A	A	A	A	A	A	A	A	A	A	A	A
BOPA2_12_30684	51.9122	4H	A	A	A	A	A	A	A	G	A	A	A	G	A	A	A	A	A	A	A	A	A	A	G	A	A	A	A	A	A	A	A	A	A	A	A	A	A	G	A	G	A	A	A	A	A	A	A
BOPA2_12_30690	119.759	2H	G	G	G	G	G	G	G	G	G	A	G	G	G	G	G	G	G	G	G	G	G	G	G	G	G	G	G	G	G	G	A	G	G	G	G	G	G	G	G	G	G	G	G	G	G	G	A
BOPA2_12_30693	63.9518	4H	G	G	C	C	C	C	C	G	C	C	C	G	C	G	C	C	G	C	C	C	C	C	G	G	G	G	G	G	G	C	G	C	C	G	C	C	C	G	G	G	C	G	C	G	C	C	C
BOPA2_12_30696	70.8215	2H	G	G	G	A	G	G	G	A	G	A	G	G	A	A	G	G	G	G	G	G	G	G	G	G	G	G	G	G	G	G	A	G	G	G	G	G	G	G	G	A	G	G	G	G	G	G	A
BOPA2_12_30697	29.9575	6H	C	A	A	A	A	A	A	A	A	A	A	C	A	A	A	A	A	A	A	A	A	A	A	A	A	A	A	A	A	A	A	A	A	A	A	A	A	A	A	A	A	A	A	A	A	A	A
BOPA2_12_30698	88.5992	6H	A	A	A	A	A	A	A	A	A	A	A	A	A	A	A	A	A	A	A	A	A	A	A	A	A	A	A	A	A	A	A	C	A	A	A	A	A	A	A	C	A	A	C	A	A	A	A
BOPA2_12_30703	51.3125	2H	G	G	A	G	A	A	G	G	G	A	G	G	G	A	G	G	G	G	G	G	A	G	G	G	G	G	G	G	A	G	G	G	G	G	G	G	G	G	G	G	G	A	G	G	A	G	G
BOPA2_12_30707	40	5H	A	G	G	A	G	G	A	A	G	A	G	G	A	G	G	G	G	A	G	G	G	G	G	G	G	A	G	A	G	G	A	A	G	G	G	A	A	A	A	A	G	G	A	G	G	A	G
BOPA2_12_30710	50.8499	1H	A	A	A	A	A	A	A	G	A	A	A	A	A	A	A	A	A	A	A	A	A	A	A	A	A	A	A	A	A	A	A	A	A	A	A	A	A	A	A	A	A	A	A	A	A	A	A
BOPA2_12_30714	12.0139	5H	A	A	A	A	A	A	A	A	A	A	A	A	A	A	A	A	A	A	A	A	A	A	A	A	A	A	A	A	A	A	A	A	A	A	A	A	A	A	A	A	A	A	A	A	A	A	A
BOPA2_12_30715	3.18697	1H	A	C	C	C	C	C	C	C	C	A	C	A	A	C	C	C	C	C	C	C	C	C	A	C	C	C	C	C	C	A	C	A	C	C	A	C	C	C	C	A	C	C	C	A	C	C	A
BOPA2_12_30742	66.8555	1H	G	G	G	G	G	G	G	A	G	G	G	G	G	G	G	G	G	G	G	G	G	G	G	G	G	G	G	G	G	G	G	G	G	G	G	G	G	G	G	G	G	G	G	G	G	G	G
BOPA2_12_30743	63.881	3H	A	G	G	G	A	G	A	A	A	G	A	A	G	A	G	A	G	G	A	G	A	A	A	A	G	A	A	G	G	G	A	A	A	A	A	A	G	A	G	A	G	A	G	G	G	G	A
BOPA2_12_30745	48.3765	5H	G	A	G	G	A	G	G	G	G	G	G	G	G	G	G	A	G	G	G	G	G	G	G	G	G	G	G	G	G	G	G	G	G	G	G	G	G	G	G	G	G	G	G	G	G	G	G
BOPA2_12_30747	47.7083	5H	A	G	A	A	A	A	A	A	A	A	A	A	A	A	A	G	A	A	A	A	A	A	A	A	A	A	A	A	A	A	A	A	A	A	A	A	A	A	A	A	A	A	A	A	A	A	A
BOPA2_12_30749	54.8867	6H	A	A	A	A	A	A	A	G	A	A	A	A	A	A	A	A	A	A	A	A	A	A	G	A	A	A	A	A	A	A	A	G	A	A	A	A	A	G	A	G	A	A	G	A	A	A	A
BOPA2_12_30752	48.4419	7H	A	A	A	A	A	A	A	A	A	A	A	A	A	A	A	A	A	A	A	A	A	A	A	A	A	A	A	A	A	A	A	A	A	A	A	A	A	A	A	A	A	A	A	A	A	A	A
BOPA2_12_30755	58.1091	4H	A	A	A	A	A	A	A	A	A	A	A	A	A	A	A	A	A	A	A	A	A	A	A	A	A	A	A	A	A	A	A	G	A	A	A	A	A	A	A	A	A	A	A	A	A	A	G
BOPA2_12_30764	0.283286	4H	G	G	G	G	A	G	A	G	A	G	A	G	G	A	A	A	G	A	G	A	A	A	A	A	A	A	A	A	G	G	G	G	A	A	G	A	G	G	G	G	A	A	A	A	G	A	G
BOPA2_12_30767	142.21	3H	G	A	A	A	A	A	A	G	A	A	A	G	A	A	A	A	A	A	A	A	A	A	G	A	A	A	A	A	A	A	A	G	A	A	A	A	A	G	A	G	A	A	A	A	A	A	A
BOPA2_12_30777	50.9915	4H	G	A	G	A	G	A	G	G	G	G	G	G	G	A	G	G	A	G	A	G	G	G	G	A	A	A	A	A	A	G	A	A	G	A	A	G	A	G	A	G	G	A	A	A	G	A	A
BOPA2_12_30785	44.2635	3H	A	A	A	A	A	A	A	G	A	A	A	A	A	G	A	A	A	A	A	A	A	A	G	A	A	A	A	A	A	A	G	A	A	A	A	A	A	G	A	G	A	A	A	A	A	A	G
BOPA2_12_30795	139.236	5H	A	A	A	A	A	A	A	A	A	A	A	A	A	A	A	A	A	A	A	A	A	A	A	A	A	A	A	A	A	A	A	A	A	A	A	A	A	A	A	A	A	A	A	A	A	A	A
BOPA2_12_30797	108.074	7H	A	A	G	G	G	A	G	G	G	G	G	G	G	A	G	A	G	G	G	G	G	G	G	G	G	G	G	G	G	A	G	G	G	G	G	G	G	G	G	G	G	G	G	G	G	G	G
BOPA2_12_30799	51.0623	3H	A	C	C	C	A	C	A	C	C	C	A	C	C	A	C	A	C	C	C	C	A	A	C	A	C	A	A	C	C	C	A	C	C	A	C	A	C	C	C	C	C	C	C	C	C	C	C
BOPA2_12_30802	53.3286	6H	C	C	C	C	C	C	C	C	C	C	C	C	C	C	C	C	C	C	C	C	C	C	C	C	C	C	C	C	C	C	C	C	C	C	C	C	C	C	C	C	C	C	C	C	C	C	A
BOPA2_12_30804	60.1983	6H	G	G	A	G	G	G	A	G	A	G	G	G	G	A	A	G	A	A	G	A	G	G	G	G	G	G	A	G	G	A	A	G	A	A	G	A	A	G	G	G	A	G	G	G	A	G	G
BOPA2_12_30806	85.9773	7H	A	C	C	C	C	C	C	C	C	C	C	C	C	C	C	C	C	A	C	A	C	A	A	C	C	C	C	A	C	C	C	C	A	A	C	C	C	C	C	C	C	C	C	C	C	C	C
BOPA2_12_30817	38.0312	1H	G	A	A	G	G	G	A	G	G	A	G	A	A	G	G	G	A	G	G	G	A	A	G	A	G	A	G	G	A	A	G	A	A	A	A	G	A	G	A	G	G	G	G	A	G	A	A
BOPA2_12_30821	54.5326	1H	C	C	C	G	C	C	C	G	C	C	C	C	G	C	C	C	C	C	G	C	C	C	C	C	C	C	C	C	C	C	C	C	C	C	G	C	C	C	C	C	C	C	G	C	C	C	C
BOPA2_12_30822	140.793	2H	G	G	G	G	G	G	G	A	G	G	G	A	G	G	G	G	G	G	G	G	G	G	A	G	G	G	G	G	G	G	G	G	G	G	G	G	G	A	G	G	G	G	G	G	G	G	G
BOPA2_12_30824	52.3371	4H	G	G	G	A	A	G	A	G	G	A	G	G	A	A	G	A	A	A	A	G	G	A	G	A	A	G	G	A	G	A	A	A	G	A	A	A	A	G	A	G	A	G	G	A	G	A	A
BOPA2_12_30833	134.722	5H	G	G	G	G	G	G	G	G	G	G	G	G	G	G	G	G	G	G	G	G	G	G	G	G	G	G	G	G	G	G	G	G	G	G	G	G	G	A	G	A	G	G	G	G	G	G	A
BOPA2_12_30835	70.6799	7H	T	T	T	T	T	T	T	T	T	T	T	T	T	T	T	T	T	A	T	A	T	A	T	T	T	T	T	A	T	T	T	T	A	A	T	T	T	T	T	T	T	T	T	T	T	T	T
BOPA2_12_30842	17.7054	6H	G	G	G	G	G	G	G	G	G	G	G	G	G	G	G	G	G	G	G	G	G	G	G	G	G	G	G	G	G	G	G	A	G	G	G	G	G	G	G	G	G	G	G	G	G	G	G
BOPA2_12_30848	95.1389	5H	A	C	A	C	A	A	A	C	C	A	C	A	A	A	C	A	C	A	C	C	C	C	C	C	A	C	C	C	A	A	C	A	C	C	C	C	A	C	A	A	C	C	A	A	A	A	A
BOPA2_12_30853	55.6657	2H	G	G	C	G	C	C	G	G	G	C	G	G	G	C	G	C	G	G	G	G	C	G	G	G	G	G	G	G	C	G	G	G	G	G	G	G	G	G	G	G	G	C	G	G	C	G	G
BOPA2_12_30855	95	5H	A	G	A	G	A	A	A	G	G	A	G	A	A	A	G	A	G	A	G	G	G	G	G	G	A	G	G	G	A	A	G	A	G	G	G	G	A	G	A	A	G	G	A	A	A	A	A
BOPA2_12_30856	54.8867	6H	A	A	A	A	A	A	A	G	A	A	A	A	A	A	A	A	A	A	A	A	A	A	G	A	A	A	A	A	A	A	A	G	A	A	A	A	A	G	A	G	A	A	G	A	A	A	A
BOPA2_12_30857	56.1615	6H	A	A	A	A	A	A	A	G	A	A	A	A	A	A	A	A	A	A	A	A	A	A	G	A	A	A	A	A	A	A	A	G	A	A	A	A	A	G	A	G	A	A	G	A	A	A	G
BOPA2_12_30858	55.0283	6H	G	G	G	G	G	G	G	G	G	G	G	G	G	G	G	G	G	G	G	G	G	G	G	G	G	G	G	G	G	G	G	G	G	G	G	G	G	G	G	G	G	G	G	G	G	G	G
BOPA2_12_30863	34.3484	4H	A	G	G	G	A	G	A	G	A	A	A	G	A	G	A	A	G	A	G	A	A	A	G	A	G	G	G	G	G	G	G	G	A	G	G	G	G	G	G	G	A	G	G	G	A	A	G
BOPA2_12_30864	34.3484	4H	G	A	A	A	G	A	G	A	G	G	G	A	G	A	G	G	A	G	A	G	G	G	A	G	A	A	A	A	A	A	A	A	G	A	A	A	A	A	A	A	G	A	A	A	G	G	A
BOPA2_12_30865	34.3484	4H	C	G	G	G	C	G	C	G	C	C	C	G	C	G	C	C	G	C	G	C	C	C	G	C	G	G	G	G	G	G	G	G	C	G	G	G	G	G	G	G	C	G	G	G	C	C	G
BOPA2_12_30866	51.4041	4H	A	G	A	G	A	G	A	G	A	A	A	G	A	G	A	A	G	A	G	A	A	A	G	G	G	G	G	G	G	A	G	G	A	G	G	A	G	G	G	G	A	G	G	G	A	G	G
BOPA2_12_30869	125.764	5H	G	G	G	A	G	G	G	A	G	G	A	G	G	G	A	G	A	G	A	G	A	G	G	A	A	A	G	A	G	A	G	G	G	A	A	A	G	A	G	A	A	A	A	G	A	G	G
BOPA2_12_30870	19.9008	2H	A	C	C	C	C	C	C	C	C	C	C	C	C	C	C	C	C	C	C	C	C	C	C	C	C	C	C	C	C	C	C	C	C	C	C	C	C	C	C	C	C	C	C	C	C	C	C
BOPA2_12_30871	19.9008	2H	G	A	A	A	A	A	A	A	A	A	A	A	A	A	A	A	A	A	A	A	A	A	A	A	A	A	A	A	A	A	A	A	A	A	A	A	A	A	A	A	A	A	A	A	A	A	A
BOPA2_12_30872	19.9008	2H	A	G	G	G	G	G	G	G	G	G	G	G	G	G	G	G	G	G	G	G	G	G	G	G	G	G	G	G	G	G	G	G	G	G	G	G	G	G	G	G	G	G	G	G	G	G	G
BOPA2_12_30873	111.967	4H	C	C	C	C	A	C	A	C	C	A	C	C	C	C	C	A	C	A	C	C	C	A	C	A	A	C	C	A	C	C	A	A	C	A	C	A	A	C	A	C	A	C	C	C	C	C	A
BOPA2_12_30876	22.3212	1H	A	A	A	A	A	A	A	A	A	A	A	A	A	A	A	A	A	A	A	A	A	A	A	A	A	A	A	A	A	A	A	A	A	A	A	A	A	A	A	A	A	A	A	A	A	A	A
BOPA2_12_30878	50.9915	4H	A	A	A	A	A	A	A	G	A	A	A	G	A	A	A	A	A	A	A	A	A	A	G	A	A	A	A	A	A	A	A	A	A	A	A	A	A	G	A	G	A	A	A	A	A	A	A
BOPA2_12_30894	34.2068	7H	A	A	A	A	A	A	A	A	A	A	A	A	A	A	A	A	A	A	A	A	A	A	A	A	A	A	A	A	A	A	A	A	A	A	A	A	A	A	A	A	A	A	A	A	A	A	A
BOPA2_12_30897	80.0283	2H	A	A	A	G	A	A	A	A	A	G	A	A	G	G	A	A	A	A	A	A	A	A	A	A	A	A	A	A	A	A	G	A	A	A	A	A	A	G	A	A	A	A	A	A	A	A	A
BOPA2_12_30901	79.3909	2H	G	G	G	A	G	G	G	G	G	A	G	G	A	A	G	G	G	G	G	G	G	G	G	G	G	G	G	G	G	G	A	G	G	G	G	G	G	A	G	G	G	G	G	G	G	G	G
BOPA2_12_30904	60.6941	4H	A	A	A	A	A	A	A	A	A	A	A	A	A	A	A	A	A	A	A	A	A	A	A	A	A	A	A	A	A	A	A	G	A	A	A	A	A	A	A	A	A	A	A	A	A	A	G
BOPA2_12_30905	60.6941	4H	G	G	G	G	G	G	G	G	G	G	G	G	G	G	G	G	G	G	G	G	G	G	G	G	G	G	G	G	G	G	G	C	G	G	G	G	G	G	G	G	G	G	G	G	G	G	C
BOPA2_12_30906	59.4901	4H	G	G	G	G	G	G	G	G	G	G	G	G	G	G	G	G	G	G	G	G	G	G	G	G	G	G	G	G	G	G	G	A	G	G	G	G	G	G	G	G	G	G	G	G	G	G	A
BOPA2_12_30908	68.6969	6H	A	A	A	A	A	A	A	G	A	A	A	A	A	A	A	A	A	A	A	A	A	A	A	A	A	A	A	A	A	A	A	A	A	A	A	A	A	A	A	A	A	A	A	A	A	A	A
BOPA2_12_30918	11.7564	1H	A	G	G	A	A	A	G	A	A	G	A	G	G	A	A	A	G	A	A	A	G	G	A	G	A	G	A	A	G	G	A	G	G	G	G	A	G	A	G	A	A	A	A	G	A	G	G
BOPA2_12_30926	104.462	3H	G	G	A	G	A	A	G	G	G	A	G	G	G	A	A	A	G	A	A	G	G	G	G	G	A	A	A	A	A	G	G	G	G	G	G	A	G	G	G	G	G	G	A	A	A	A	G
BOPA2_12_30927	103.116	3H	G	G	G	G	G	G	G	A	G	G	G	G	G	G	G	G	G	G	G	G	G	G	G	G	G	G	G	G	G	G	G	G	G	G	G	G	G	A	G	G	G	G	G	G	G	G	G
BOPA2_12_30933	6.01983	1H	A	G	G	G	G	G	G	G	G	A	G	A	A	G	G	G	G	G	G	G	G	G	A	G	G	G	G	G	G	A	G	A	G	G	A	G	G	G	G	G	G	G	G	A	G	G	A
BOPA2_12_30934	133.144	1H	A	A	A	G	A	A	A	A	A	G	A	A	A	A	A	A	A	A	A	A	A	A	G	A	A	A	A	A	A	G	A	A	A	A	A	A	G	A	A	A	A	A	A	A	A	A	G
BOPA2_12_30935	132.578	1H	G	G	G	G	G	G	G	G	G	G	G	G	G	G	G	G	G	G	G	G	G	G	A	G	G	G	G	G	G	G	G	G	G	G	G	G	G	G	G	G	G	G	G	G	G	G	G
BOPA2_12_30939	68.6969	6H	A	A	A	A	A	A	A	T	A	A	A	A	A	A	A	A	A	A	A	A	A	A	A	A	A	A	A	A	A	A	A	A	A	A	A	A	A	A	A	A	A	A	A	A	A	A	A
BOPA2_12_30940	68.6969	6H	G	G	C	G	G	G	C	C	C	G	G	G	G	C	C	G	C	C	G	C	G	G	G	G	G	G	G	G	G	G	C	G	C	C	G	C	C	G	G	G	C	G	G	G	C	G	G
BOPA2_12_30944	3.64731	1H	C	A	A	C	C	C	A	C	C	C	C	C	C	C	C	C	A	C	C	C	A	A	C	A	C	A	C	C	A	C	C	C	A	A	C	C	A	C	A	C	C	C	C	C	C	A	C
BOPA2_12_30948	18.4844	1H	C	A	A	C	C	A	C	A	C	C	C	C	C	C	C	C	A	C	C	C	A	C	C	C	C	C	C	C	A	C	C	C	C	C	C	C	A	A	A	A	C	C	C	C	C	C	C
BOPA2_12_30953	38.0312	3H	G	A	A	A	A	A	A	G	A	A	A	G	A	A	A	A	A	A	A	A	A	A	G	A	A	A	A	A	A	A	A	A	A	A	A	A	A	G	A	G	A	A	A	A	A	A	G
BOPA2_12_30958	169.375	5H	A	G	G	G	G	A	A	G	A	A	A	A	A	A	A	G	A	A	A	A	A	A	A	A	A	A	A	A	A	A	G	A	A	A	A	A	A	A	A	G	A	G	G	A	G	A	A
BOPA2_12_30960	143.13	3H	G	G	G	A	G	G	A	G	A	A	A	G	G	A	A	G	A	A	G	A	A	A	G	A	A	A	A	A	G	G	A	G	A	A	A	A	A	G	A	G	A	G	A	G	G	A	G
BOPA2_12_30968	0.212465	1H	G	G	G	C	C	C	G	G	C	G	C	G	G	C	C	C	G	C	C	C	G	G	G	G	C	G	C	C	G	C	C	G	G	G	G	C	G	G	G	G	C	G	G	G	C	G	G
BOPA2_12_30969	0	1H	A	G	G	G	G	G	G	A	G	A	G	A	A	G	G	G	G	G	G	G	G	G	A	G	G	G	G	G	G	G	G	A	G	G	A	G	G	A	G	A	G	A	A	A	G	G	A
BOPA2_12_30972	115.935	3H	A	A	A	A	A	A	A	A	A	A	A	A	A	A	A	A	A	A	A	A	A	A	A	A	A	A	A	A	A	A	A	C	A	A	A	A	A	A	A	A	A	A	C	A	A	A	C
BOPA2_12_30973	118.555	3H	A	A	A	A	A	A	A	A	A	A	A	A	A	A	A	A	A	A	A	A	A	A	A	A	A	A	A	A	A	A	A	G	A	A	A	A	A	A	A	A	A	A	G	A	A	A	A
BOPA2_12_30974	137.252	7H	A	A	G	G	A	G	A	A	A	A	A	G	A	G	A	G	G	A	A	A	A	A	A	A	A	A	A	A	A	A	A	G	A	A	A	A	A	A	A	A	A	A	A	A	G	A	A
BOPA2_12_30975	1.59722	5H	A	C	C	A	A	C	A	C	A	A	A	A	C	C	A	C	C	A	C	C	C	A	A	A	A	A	A	C	C	C	C	A	C	C	C	A	A	C	A	A	C	A	C	A	A	A	C
BOPA2_12_30977	1.59722	5H	A	G	G	A	A	G	A	G	A	A	A	A	G	G	A	G	G	A	G	G	G	A	A	A	A	A	A	G	G	G	G	A	G	G	G	A	A	G	A	A	G	A	G	A	A	A	G
BOPA2_12_30987	100.637	4H	A	A	A	A	C	A	A	A	A	A	A	A	A	A	A	A	A	A	A	A	C	A	A	A	A	A	A	A	A	C	A	A	A	A	C	A	A	A	A	A	A	A	A	A	A	A	A
BOPA2_12_30990	100	4H	C	G	G	G	C	G	C	G	G	C	C	C	C	G	C	G	G	C	G	C	C	C	C	G	C	G	G	C	G	C	C	C	G	C	C	C	C	G	G	C	C	G	C	G	G	C	C
BOPA2_12_30995	54.3201	4H	A	T	A	T	A	T	A	T	A	A	A	T	A	T	A	A	T	A	T	A	A	A	T	T	T	T	T	T	T	T	T	A	A	T	T	A	T	T	T	T	A	T	T	T	A	T	A
BOPA2_12_31005	52.9037	6H	C	C	C	C	C	C	C	C	C	C	C	C	C	C	C	C	C	C	C	C	C	C	C	C	C	C	C	C	C	C	C	C	C	C	C	C	C	C	C	C	C	C	C	C	C	C	G
BOPA2_12_31006	54.8867	6H	T	T	T	T	T	T	T	A	T	T	T	T	T	T	T	T	T	T	T	T	T	T	A	T	T	T	T	T	T	T	T	A	T	T	T	T	T	A	T	A	T	T	A	T	T	T	T
BOPA2_12_31017	52.03	3H	G	C	C	C	G	C	G	G	C	C	G	G	C	G	C	G	C	C	C	C	G	G	G	G	C	G	G	C	C	C	G	G	C	G	C	G	C	G	C	G	C	C	C	C	C	C	G
BOPA2_12_31020	64.8725	2H	G	G	G	A	G	G	G	A	G	A	G	G	A	A	G	G	G	G	G	G	G	G	G	G	G	G	G	G	G	G	A	G	G	G	G	G	G	G	G	A	G	A	G	G	A	G	A
BOPA2_12_31033	48.3765	5H	A	G	A	A	A	A	A	A	A	A	A	A	A	A	A	G	A	A	A	A	A	A	A	A	A	A	A	A	A	A	A	A	A	A	A	A	A	A	A	A	A	A	A	A	A	A	A
BOPA2_12_31041	119.792	5H	A	A	A	G	A	A	A	G	G	A	G	A	A	A	G	A	G	A	G	A	G	A	A	G	A	G	A	G	A	G	A	A	A	G	G	G	A	A	G	A	G	G	A	A	A	A	A
BOPA2_12_31044	95.6091	6H	A	A	A	A	A	A	A	A	A	A	A	A	A	A	A	A	A	A	A	A	A	A	A	A	A	A	A	A	A	A	A	A	A	A	A	A	A	A	A	A	A	A	A	A	A	A	A
BOPA2_12_31048	95.6091	6H	A	A	A	A	A	A	A	A	A	A	A	A	A	A	A	A	A	A	A	A	A	A	A	A	A	A	A	A	A	A	A	A	A	A	A	A	A	A	A	A	A	A	A	A	A	A	A
BOPA2_12_31088	70.9632	6H	G	G	A	G	G	G	A	A	A	G	G	G	G	A	A	G	A	A	G	A	G	G	G	G	G	G	G	G	G	G	A	G	A	A	G	A	A	G	G	G	A	G	G	G	A	G	G
BOPA2_12_31092	50.2125	6H	G	G	G	G	G	G	G	G	G	G	G	G	G	G	G	G	G	G	G	G	G	G	G	G	G	G	G	G	G	G	G	G	G	G	G	G	G	G	G	G	G	G	G	G	G	G	A
BOPA2_12_31094	11.9622	5H	A	A	A	A	G	A	A	A	A	A	A	A	A	A	A	G	A	A	A	A	A	A	A	A	A	A	A	A	A	A	A	A	A	A	G	A	G	A	G	A	A	A	A	G	A	A	A
BOPA2_12_31101	69.2635	6H	A	A	G	A	A	A	G	G	G	A	A	A	A	G	G	A	G	G	A	G	A	A	A	A	A	A	A	A	A	A	G	A	G	G	A	G	G	A	A	A	G	A	A	A	G	A	A
BOPA2_12_31115	95.6091	6H	A	A	G	A	G	A	G	A	G	A	A	A	A	G	G	A	G	A	A	G	A	G	A	A	A	A	A	A	G	A	A	A	G	A	A	G	G	A	A	A	A	A	A	G	A	G	A
BOPA2_12_31122	46.3173	3H	A	A	A	A	A	A	A	G	A	A	A	A	A	A	A	A	A	A	A	A	A	A	G	A	A	A	A	A	A	A	A	A	A	A	A	A	A	G	A	G	A	A	A	A	A	A	G
BOPA2_12_31126	116.006	6H	A	G	G	G	A	A	G	A	G	G	G	A	G	G	A	G	G	A	A	A	A	G	G	A	A	A	A	A	G	G	G	A	G	A	G	G	G	A	A	G	A	A	A	G	A	G	A
BOPA2_12_31134	48.5127	1H	A	A	A	G	A	A	A	A	A	A	A	A	G	A	A	A	A	A	G	A	A	A	A	A	A	A	A	A	A	A	A	A	A	A	G	A	A	G	A	G	A	A	G	A	A	A	A
BOPA2_12_31139	102.762	4H	G	G	G	G	A	G	G	G	G	G	G	G	G	G	G	G	G	G	G	G	G	G	G	G	G	G	G	G	G	A	G	G	G	G	A	G	G	G	G	G	G	G	G	G	G	G	G
BOPA2_12_31140	70.9632	7H	A	A	A	A	A	A	A	A	A	A	A	A	A	A	A	A	A	C	A	C	A	C	A	A	A	A	A	C	A	A	A	A	C	C	A	A	A	A	A	A	A	A	A	A	A	A	A
BOPA2_12_31144	4.95751	1H	A	G	G	A	A	A	G	G	A	A	A	A	A	A	A	A	G	A	A	A	G	G	A	G	A	G	A	A	G	A	A	A	G	G	A	A	G	G	G	G	A	A	G	A	A	G	A
BOPA2_12_31148	81.5692	4H	A	G	G	A	G	G	G	G	G	G	G	A	A	G	G	G	G	G	G	G	G	G	A	G	G	G	G	G	G	A	G	A	G	G	G	G	A	G	G	G	G	G	A	G	G	G	A
BOPA2_12_31155	43.6806	5H	A	A	A	A	A	A	A	A	A	A	A	A	A	A	A	A	A	A	A	A	A	A	A	A	A	A	A	A	A	A	A	A	A	A	A	A	A	A	A	A	A	A	A	A	A	A	A
BOPA2_12_31156	51.4041	4H	G	G	G	A	G	G	G	G	G	G	G	G	G	G	G	G	G	G	A	G	G	G	G	G	G	G	G	G	G	G	G	A	G	G	A	G	A	G	G	G	G	G	A	G	G	G	A
BOPA2_12_31160	82.5071	1H	G	G	G	G	G	G	G	G	G	G	G	G	G	G	G	G	G	G	G	G	G	G	G	G	G	G	G	G	G	G	G	G	G	G	G	G	G	G	G	G	G	G	G	G	G	G	G
BOPA2_12_31163	89.0227	1H	G	A	A	A	A	A	A	A	A	A	A	G	A	A	A	A	A	A	A	A	A	A	A	A	A	A	A	A	A	A	A	A	A	A	A	A	A	A	A	A	A	A	A	A	A	A	A
BOPA2_12_31164	30.6767	4H	C	C	C	C	C	C	C	A	C	C	C	A	C	C	C	C	C	C	C	C	C	C	A	C	C	C	C	C	C	C	C	C	C	C	C	C	C	A	C	A	C	C	C	C	C	C	C
BOPA2_12_31165	137.917	5H	C	C	C	C	C	C	C	C	C	C	C	C	C	C	C	C	C	C	C	C	C	C	C	C	C	C	C	C	C	C	C	C	C	C	C	C	C	A	C	A	C	C	C	C	C	C	A
BOPA2_12_31169	50.0708	2H	C	C	NA	C	NA	NA	C	G	C	NA	C	C	C	NA	C	C	C	C	C	C	NA	C	C	C	C	C	C	C	NA	C	C	C	C	C	C	C	C	C	C	G	C	NA	C	C	NA	C	C
BOPA2_12_31173	3.82436	7H	G	G	A	G	G	A	A	G	G	G	A	A	A	A	G	A	A	G	A	A	A	A	G	G	A	G	A	A	A	A	G	A	A	A	G	G	G	A	G	G	A	A	G	A	A	G	G
BOPA2_12_31178	55.6657	6H	C	C	G	C	C	C	G	C	G	C	C	C	C	G	G	C	G	G	C	G	C	C	C	C	C	C	G	C	C	G	G	C	G	G	C	G	G	C	C	C	G	C	C	C	G	C	C
BOPA2_12_31179	58.3569	1H	G	G	G	G	G	G	G	C	G	G	G	G	G	G	G	G	G	G	G	G	G	G	G	G	G	G	G	G	G	G	G	G	G	G	G	G	G	G	G	G	G	G	G	G	G	G	G
BOPA2_12_31180	144.263	2H	C	G	C	G	C	C	G	G	C	G	G	G	C	G	C	G	G	C	C	C	G	G	C	C	G	G	C	G	C	G	C	C	C	G	C	G	G	G	G	C	C	C	C	C	C	G	C
BOPA2_12_31186	57.5071	4H	A	A	A	A	A	A	A	G	A	A	A	G	A	A	A	A	A	A	A	A	A	A	G	A	A	A	A	A	A	A	A	A	A	A	A	A	A	G	A	G	A	A	A	A	A	A	A
BOPA2_12_31200	111.331	4H	A	A	A	A	A	A	A	G	A	G	A	A	G	G	A	A	G	A	G	A	A	A	A	A	A	A	A	A	A	G	G	G	A	A	A	A	A	A	A	A	A	A	A	G	A	A	A
BOPA2_12_31206	137.5	5H	G	G	G	C	G	G	G	C	G	G	C	G	G	G	C	G	C	C	C	G	C	G	G	G	G	C	C	C	G	C	G	G	G	C	C	C	G	G	G	G	C	C	C	G	C	G	G
BOPA2_12_31211	72.5212	7H	A	A	A	A	A	A	A	A	A	A	A	A	A	A	A	A	A	A	A	A	A	A	A	A	A	A	A	A	A	A	A	A	A	A	A	A	A	A	A	A	A	A	A	A	A	A	A
BOPA2_12_31219	111.967	4H	A	G	G	G	A	G	A	G	G	A	G	A	G	G	G	A	G	A	G	G	G	A	A	A	A	G	G	A	G	G	A	A	G	A	A	A	A	G	A	G	A	G	A	G	G	G	A
BOPA2_12_31220	104.462	3H	G	G	A	G	A	A	G	G	G	A	G	G	G	A	A	A	G	A	A	G	G	G	G	G	A	A	A	A	A	G	G	G	G	G	G	A	G	G	G	G	G	G	A	A	A	A	G
BOPA2_12_31227	70.6799	7H	A	A	A	A	A	A	A	A	A	A	A	A	A	A	A	A	A	C	A	C	A	C	A	A	A	A	A	C	A	A	A	A	C	C	A	A	A	A	A	A	A	A	A	A	A	A	A
BOPA2_12_31229	87.8746	1H	G	G	G	G	G	G	G	G	G	G	G	G	G	G	G	G	G	G	G	G	G	G	G	G	G	G	G	G	G	G	G	G	G	G	G	G	G	G	G	G	G	G	G	G	G	G	G
BOPA2_12_31230	3.25779	3H	G	A	A	A	A	A	A	A	A	A	A	A	A	A	A	A	A	A	A	A	A	A	G	A	A	A	A	A	A	A	A	G	A	A	A	A	A	A	A	G	A	A	G	A	A	A	A
BOPA2_12_31235	86.7564	6H	G	G	A	G	G	G	A	G	A	G	G	G	G	A	A	G	A	G	G	A	G	G	G	G	G	G	G	G	G	G	G	A	A	A	G	A	A	G	G	A	A	G	A	A	A	G	G
BOPA2_12_31237	126.25	5H	T	T	T	A	T	T	T	A	T	T	A	T	T	T	A	T	A	T	A	T	A	T	T	A	A	A	T	A	T	A	T	T	T	A	A	A	T	T	T	T	A	A	A	T	A	T	T
BOPA2_12_31239	159.514	5H	C	C	C	G	C	C	C	C	C	C	C	C	G	C	C	C	C	C	G	C	C	C	C	C	C	C	C	C	C	C	G	G	C	C	G	C	C	C	C	C	C	C	C	G	C	C	C
BOPA2_12_31240	50	5H	G	A	G	G	G	G	G	G	G	G	G	G	G	G	G	A	G	G	G	G	G	G	G	G	G	G	G	G	G	G	G	G	G	G	G	G	G	G	G	G	G	G	G	G	G	G	G
BOPA2_12_31241	126.558	7H	G	C	G	G	C	G	G	G	G	G	G	G	G	G	G	G	G	G	G	G	C	G	G	G	G	G	G	G	C	G	G	C	G	G	G	G	G	G	G	G	G	G	G	G	G	G	G
BOPA2_12_31246	80.4533	4H	C	G	G	G	G	G	G	G	G	G	G	C	G	G	G	G	G	G	G	G	G	G	C	G	G	G	G	G	G	G	G	G	G	G	G	G	G	G	G	G	G	G	G	G	G	G	G
BOPA2_12_31249	55.0283	6H	G	G	G	G	G	G	G	A	G	G	G	G	G	G	G	G	G	G	G	G	G	G	A	G	G	G	G	G	G	G	G	A	G	G	G	G	G	A	G	A	G	G	A	G	G	G	A
BOPA2_12_31250	69.051	6H	A	A	G	A	A	A	G	A	G	A	A	A	A	G	G	A	G	G	A	G	A	A	A	A	A	A	A	A	A	A	G	A	G	G	A	G	G	A	A	A	G	A	A	A	G	A	A
BOPA2_12_31251	123.371	3H	A	A	A	A	A	A	A	A	A	A	A	A	A	A	A	A	A	A	A	A	A	A	A	A	A	A	A	A	A	A	A	G	A	A	A	A	A	A	A	A	A	A	A	A	A	A	A
BOPA2_12_31254	109.731	7H	C	C	C	C	C	C	C	A	C	A	A	C	A	C	A	C	C	C	C	A	C	C	A	C	A	C	A	C	C	A	A	C	C	C	C	C	A	C	C	C	C	C	C	C	C	A	C
BOPA2_12_31257	42.8472	5H	T	T	T	T	T	T	T	T	T	T	T	T	T	T	T	T	T	T	T	T	T	T	T	T	T	T	T	T	T	T	T	T	T	T	T	T	T	T	T	T	T	T	T	T	T	T	T
BOPA2_12_31261	96.6006	7H	A	G	A	A	A	G	A	A	A	A	A	A	A	A	A	A	A	G	A	G	A	G	A	G	A	G	A	G	A	A	A	A	G	G	A	A	A	A	G	A	A	G	G	G	G	A	G
BOPA2_12_31271	80.4861	5H	G	C	C	C	G	G	G	C	C	C	C	C	G	G	C	G	C	G	C	C	C	C	C	C	C	C	C	C	G	C	C	C	C	C	G	C	G	G	G	G	C	C	G	C	C	G	G
BOPA2_12_31272	47.5212	1H	G	G	G	A	G	G	G	A	G	G	G	G	A	G	G	G	G	G	A	G	G	G	G	G	G	G	G	G	G	G	G	G	G	G	A	G	G	A	G	A	G	G	A	G	G	G	G
BOPA2_12_31274	50.3541	6H	T	T	A	T	T	T	A	T	A	T	T	T	T	A	A	T	A	A	T	A	T	T	T	T	T	T	A	T	T	A	A	T	A	A	T	A	A	T	T	T	A	T	T	T	A	T	A
BOPA2_12_31276	32.153	1H	A	C	C	A	A	C	A	A	A	A	A	A	A	A	A	C	C	A	A	A	A	A	A	A	A	A	A	A	C	A	A	A	A	A	A	A	A	A	C	A	A	A	A	A	A	A	A
BOPA2_12_31283	118.98	6H	G	A	A	A	G	G	A	A	A	A	A	G	A	A	A	A	A	A	G	A	G	A	A	A	A	A	A	A	A	A	A	G	A	A	A	A	A	A	G	A	A	A	A	A	A	A	A
BOPA2_12_31284	15.3683	2H	A	G	G	G	G	G	G	G	G	G	G	A	G	G	G	G	G	G	G	G	G	G	A	G	G	G	G	G	G	G	G	A	G	G	G	G	G	G	G	G	G	G	G	G	G	G	G
BOPA2_12_31286	120.069	5H	A	A	A	G	A	A	A	G	G	A	G	A	A	A	G	A	G	A	G	A	G	A	A	G	G	G	A	G	A	G	A	A	A	G	G	G	A	A	G	A	G	G	A	A	G	A	A
BOPA2_12_31289	67.9178	6H	C	C	A	C	C	C	A	A	A	C	C	C	C	A	A	C	A	A	C	A	C	C	C	C	C	C	A	C	C	C	A	A	A	A	C	A	A	A	C	A	A	C	A	C	A	C	C
BOPA2_12_31292	166.806	5H	A	G	G	A	G	A	A	G	A	A	A	A	A	A	A	G	A	A	A	A	A	A	A	A	A	A	A	A	A	A	A	A	A	A	A	A	A	G	A	G	A	G	G	A	G	A	A
BOPA2_12_31293	73.7252	2H	T	T	T	A	T	T	T	T	T	A	T	T	A	A	T	T	T	T	T	T	T	T	T	T	T	T	T	T	T	T	A	T	T	T	T	T	T	T	T	T	T	T	T	T	T	T	T
BOPA2_12_31305	38.8102	7H	A	A	A	A	A	A	A	C	A	A	A	A	A	A	A	A	A	A	A	A	A	A	A	A	A	A	A	A	A	A	A	A	A	A	A	A	A	A	A	A	A	A	A	A	A	A	C
BOPA2_12_31308	30.2408	6H	C	G	G	G	G	G	G	G	G	G	G	C	G	G	G	G	G	G	G	G	G	G	G	G	G	G	G	G	G	G	G	G	G	G	G	G	G	G	G	G	G	G	G	G	G	G	G
BOPA2_12_31312	42.0139	5H	G	A	A	G	A	A	G	G	A	G	A	A	G	A	A	A	A	G	A	A	A	A	A	A	A	G	A	G	A	A	G	G	A	A	G	A	G	G	G	G	A	A	G	A	A	G	A
BOPA2_12_31319	92.3513	1H	C	G	G	G	G	G	G	G	G	G	G	C	G	G	G	G	G	G	G	G	G	G	G	G	G	G	G	G	G	G	G	G	G	G	G	G	G	G	G	G	G	G	G	G	G	G	G
BOPA2_12_31324	1.06232	4H	A	A	A	G	G	A	G	G	G	G	G	A	G	G	G	G	G	G	A	G	G	G	G	G	G	G	G	G	A	G	G	G	G	G	A	G	G	G	A	G	G	G	G	G	G	G	G
BOPA2_12_31325	128.683	7H	A	C	C	C	C	C	C	A	A	A	A	C	C	C	A	C	C	C	A	A	C	C	A	C	A	C	A	C	C	A	A	C	A	C	A	C	A	A	C	C	C	C	C	A	C	A	A
BOPA2_12_31327	114.093	2H	T	A	T	A	T	T	T	T	T	T	A	T	T	A	T	T	T	A	T	T	A	T	T	T	T	A	T	T	T	T	T	T	T	A	T	T	T	T	A	T	T	T	T	T	T	T	T
BOPA2_12_31346	64.6601	3H	A	G	G	G	A	G	A	A	A	G	A	A	G	A	G	A	G	G	A	A	A	A	A	A	G	A	A	G	G	G	A	A	A	A	A	A	G	A	G	A	G	A	G	G	G	G	A
BOPA2_12_31350	2.05382	7H	G	G	A	G	G	A	A	G	G	A	A	A	A	A	G	A	A	G	A	A	A	A	G	G	A	G	A	A	A	A	G	A	A	A	G	G	G	G	G	G	A	A	G	A	A	G	G
BOPA2_12_31351	23.7252	7H	G	G	G	G	G	G	G	G	G	G	G	G	G	G	G	G	G	G	G	G	G	G	G	G	G	G	G	G	G	G	G	G	G	G	G	G	G	G	G	G	G	G	G	G	G	G	G
BOPA2_12_31352	165.833	5H	G	G	G	G	G	G	G	G	G	G	G	G	G	G	G	G	G	G	G	G	G	G	G	G	G	G	G	G	G	G	G	A	G	G	G	G	G	G	G	G	G	G	G	G	G	G	G
BOPA2_12_31357	61.3314	7H	A	A	A	A	A	A	A	A	A	A	A	A	A	A	A	A	A	A	A	A	A	A	A	A	A	A	A	A	A	A	A	A	A	A	A	A	A	A	A	A	A	A	A	A	A	A	A
BOPA2_12_31360	50.9915	4H	G	G	G	G	G	G	G	A	G	G	G	A	G	G	G	G	G	G	G	G	G	G	A	G	G	G	G	G	G	G	G	G	G	G	G	G	G	A	G	A	G	G	G	G	G	G	G
BOPA2_12_31362	70.3258	4H	C	C	A	C	A	A	A	C	A	A	A	C	C	C	A	A	C	A	A	A	A	A	C	C	C	C	C	C	C	C	C	A	A	C	A	A	C	C	C	C	A	C	C	C	A	A	C
BOPA2_12_31367	81.0198	3H	T	T	T	T	T	T	T	T	T	T	T	T	T	T	T	T	T	T	T	T	T	T	T	T	T	T	T	T	T	T	T	T	T	T	T	T	T	T	T	T	T	T	T	T	T	T	T
BOPA2_12_31368	52.03	3H	G	A	A	A	G	A	G	G	A	A	G	G	A	G	A	G	A	A	A	A	G	G	G	G	A	G	G	A	A	A	G	G	A	G	A	G	A	G	A	G	A	A	A	A	A	A	G
BOPA2_12_31374	116.076	7H	G	G	A	G	A	G	G	G	G	G	G	G	G	G	G	G	G	G	G	G	A	G	G	G	G	G	G	G	A	G	G	G	G	G	G	G	G	G	G	G	G	G	G	G	G	G	G
BOPA2_12_31375	149.514	5H	A	A	A	C	A	A	A	A	A	A	A	A	C	A	A	A	A	A	C	A	A	A	A	A	A	A	A	A	A	A	C	A	A	A	A	A	A	A	A	A	A	A	A	C	A	A	A
BOPA2_12_31382	50.9915	4H	G	A	G	A	G	A	G	G	G	G	G	G	G	A	G	G	A	G	A	G	G	G	G	A	A	A	A	A	A	G	A	A	G	A	A	G	A	G	A	G	G	A	A	A	G	A	A
BOPA2_12_31385	60.7649	4H	G	G	G	G	G	G	G	G	G	G	G	G	G	G	G	G	G	G	G	G	G	G	G	G	G	G	G	G	G	G	G	C	G	G	G	G	G	G	G	G	G	G	G	G	G	G	G
BOPA2_12_31394	68.5552	2H	G	G	G	G	G	G	G	C	G	G	G	G	G	G	G	G	G	G	G	G	G	G	G	G	G	G	G	G	G	G	G	G	G	G	G	G	G	G	G	C	G	G	G	G	G	G	C
BOPA2_12_31398	70.8215	2H	A	A	A	A	A	A	A	G	A	A	A	A	A	A	A	A	A	A	A	A	A	A	A	A	A	A	A	A	A	A	A	A	A	A	A	A	A	A	A	G	A	A	A	A	A	A	G
BOPA2_12_31408	53.4703	2H	A	G	G	A	G	G	G	G	G	G	G	A	G	G	G	G	A	A	G	A	G	G	A	G	A	G	G	A	G	A	G	G	G	A	G	A	G	A	G	G	A	G	A	A	G	A	G
BOPA2_12_31409	3.11615	3H	A	G	G	G	G	G	G	A	G	G	G	G	G	G	G	G	G	G	G	G	G	G	A	G	G	G	G	G	G	G	G	G	G	G	G	G	G	A	G	G	G	G	G	G	G	G	G
BOPA2_12_31410	42.1528	5H	T	A	A	T	A	A	T	A	A	T	A	A	T	A	A	A	A	T	A	A	A	A	A	A	A	T	A	T	A	A	T	T	A	A	A	T	T	T	T	A	A	A	A	A	A	T	A
BOPA2_12_31411	3.82436	7H	A	A	G	A	A	G	G	A	A	G	G	G	G	G	A	G	G	A	G	G	G	G	A	A	G	A	G	G	G	G	A	G	G	G	A	A	A	G	A	A	G	G	A	G	G	A	A
BOPA2_12_31414	51.4041	4H	A	A	A	G	A	A	A	G	A	A	A	G	A	A	A	A	A	A	G	A	A	A	G	A	A	A	A	A	A	A	A	G	A	A	G	A	G	G	A	G	A	A	G	A	A	A	G
BOPA2_12_31417	92.9861	5H	G	G	G	G	G	G	G	G	G	G	G	G	G	G	G	G	G	G	G	G	G	G	G	G	G	G	G	G	G	G	G	C	G	G	G	G	G	G	G	G	G	G	G	G	G	G	G
BOPA2_12_31418	70.6799	7H	A	A	A	A	A	A	A	A	A	A	A	A	A	A	A	A	A	G	A	G	A	G	A	A	A	A	A	G	A	A	A	A	G	G	A	A	A	A	A	A	A	A	A	A	A	A	A
BOPA2_12_31422	111.967	4H	G	C	C	C	C	C	C	G	C	C	C	G	C	C	C	C	C	C	C	C	C	C	G	C	C	C	C	C	C	C	C	C	C	C	C	C	C	G	C	C	C	C	G	C	C	C	C
BOPA2_12_31427	71.6667	5H	C	G	G	C	C	C	C	G	G	G	G	G	C	C	G	C	G	C	G	G	G	G	G	G	G	G	G	G	C	G	C	G	G	G	C	G	C	C	C	C	G	G	C	G	G	C	G
BOPA2_12_31428	0	3H	A	G	G	G	G	G	G	A	G	G	G	G	G	A	G	G	G	G	G	G	G	G	G	G	G	G	G	G	G	G	G	A	G	G	G	G	G	A	G	A	G	G	A	G	G	G	G
BOPA2_12_31432	91.7139	6H	A	A	G	A	A	A	G	A	G	A	A	A	A	G	G	A	G	A	A	G	A	A	A	A	A	A	A	A	A	A	A	A	G	A	A	G	G	A	A	A	A	A	A	G	A	A	A
BOPA2_12_31433	50.2125	6H	G	G	A	G	G	G	A	G	A	G	G	G	G	A	A	G	A	A	G	A	G	G	G	G	G	G	A	G	G	A	A	G	A	A	G	A	A	G	G	G	A	G	G	G	A	G	A
BOPA2_12_31441	63.9518	7H	A	G	G	G	G	A	G	G	G	G	G	G	A	G	G	G	G	A	A	A	G	A	A	G	G	G	G	A	G	G	A	A	A	A	G	G	G	G	A	A	G	G	A	A	G	G	A
BOPA2_12_31448	2.40793	3H	A	G	G	G	G	G	G	G	G	G	G	G	G	G	G	G	G	G	G	G	G	G	A	G	G	G	G	G	G	G	G	G	G	G	G	G	G	G	G	G	G	G	G	G	G	G	G
BOPA2_12_31450	11.8272	7H	A	C	C	C	C	C	C	A	C	C	C	A	C	C	C	C	C	C	C	C	C	C	C	C	C	C	C	C	C	C	C	C	C	C	C	C	C	C	C	A	C	C	A	C	C	C	A
BOPA2_12_31452	68.4136	7H	G	G	G	G	G	G	G	G	G	G	G	G	G	G	G	G	G	A	G	A	G	A	G	G	G	G	G	A	G	G	G	G	A	A	G	G	G	G	G	G	G	G	G	G	G	G	G
BOPA2_12_31458	6.98107	4H	G	G	G	G	G	G	G	G	A	G	A	G	G	G	A	G	G	G	G	A	G	G	G	A	A	G	A	A	G	G	G	G	G	A	G	A	G	G	G	G	G	A	G	G	G	G	G
BOPA2_12_31461	131.87	2H	G	G	G	G	G	G	G	G	G	G	G	G	G	G	G	G	G	G	G	G	G	G	G	G	G	G	G	G	G	G	A	G	G	G	G	G	G	G	G	G	G	G	G	G	G	G	A
BOPA2_12_31462	54.3201	4H	C	G	C	G	C	G	C	G	C	C	C	G	C	G	C	C	G	C	G	C	C	C	G	G	G	G	G	G	G	G	G	C	C	G	G	C	G	G	G	G	C	G	G	G	C	G	C
BOPA2_12_31464	61.5439	1H	T	T	T	T	T	T	T	A	T	T	T	T	T	T	T	T	T	T	T	T	T	T	T	T	T	T	T	T	T	T	T	T	T	T	T	T	T	T	T	T	T	T	T	T	T	T	T
BOPA2_12_31467	46.4589	1H	G	G	G	G	G	G	G	A	G	G	G	G	G	G	G	G	G	G	G	G	G	G	G	G	G	G	G	G	G	G	G	G	G	G	G	G	G	G	G	G	G	G	G	G	G	G	G
BOPA2_12_31473	132.684	3H	G	G	G	G	G	G	G	G	G	G	G	G	G	G	G	G	G	G	G	G	G	G	G	G	G	G	G	G	G	G	G	G	G	G	G	G	G	G	G	G	G	G	G	G	G	G	G
BOPA2_12_31474	53.2578	2H	C	G	G	C	G	G	G	G	G	G	G	C	G	G	G	G	C	C	G	C	G	G	C	G	C	G	G	C	G	C	G	G	G	C	G	C	G	C	G	G	C	G	G	C	G	C	C
BOPA2_12_31475	44.83	3H	G	G	G	G	G	G	G	A	G	G	G	G	G	G	G	G	G	G	A	G	G	G	A	G	G	G	G	G	G	G	G	G	G	G	G	G	G	A	G	A	G	A	G	A	G	G	A
BOPA2_12_31481	168.889	5H	G	G	G	G	G	G	G	G	G	G	G	G	G	G	G	G	G	G	G	G	G	G	G	G	G	G	G	G	G	G	G	A	G	G	G	G	G	G	G	G	G	G	G	G	G	G	G
BOPA2_12_31484	54.6742	3H	G	A	A	A	G	A	G	A	A	A	G	A	A	G	A	G	A	A	A	A	G	G	A	G	A	G	G	A	A	A	G	G	A	G	A	G	A	A	A	A	A	A	A	A	A	A	A
BOPA2_12_31486	1.02052	4H	T	T	T	T	A	T	A	T	T	T	T	T	T	T	T	A	T	A	T	T	A	A	A	T	T	A	T	T	T	T	T	T	A	T	T	T	T	T	T	T	T	T	A	A	T	A	T
BOPA2_12_31490	47.8754	7H	C	C	C	C	C	C	C	C	C	C	C	C	C	C	C	C	C	C	C	C	C	C	C	C	C	C	C	C	C	C	C	C	C	C	C	C	C	C	C	C	C	C	C	C	C	C	C
BOPA2_12_31491	129.108	7H	G	G	G	G	G	G	G	G	G	G	G	G	G	G	G	G	G	G	G	G	G	G	G	G	G	G	G	G	G	G	G	G	G	G	G	G	G	G	G	G	G	G	G	G	G	G	A
BOPA2_12_31495	105.737	6H	G	G	G	G	G	A	G	G	G	G	G	G	G	G	A	A	G	A	A	A	A	G	G	A	A	A	A	A	G	G	G	A	G	A	G	G	G	G	A	G	A	A	G	G	A	G	G
BOPA2_12_31498	119.122	6H	G	A	A	A	G	G	A	A	A	A	A	G	A	A	A	A	A	A	G	A	G	A	A	A	A	A	A	A	A	A	A	G	A	A	A	A	A	A	G	A	A	A	A	A	A	A	A
BOPA2_12_31500	137.89	3H	C	C	C	C	C	C	C	C	C	C	C	C	C	C	C	C	C	C	C	C	C	C	C	C	C	C	C	C	C	C	C	C	C	C	C	C	C	C	C	C	C	C	C	C	C	C	C
BOPA2_12_31506	142.351	2H	A	A	A	A	A	A	A	A	A	A	A	A	A	A	A	A	G	A	A	A	A	A	A	A	A	A	A	A	A	A	A	A	A	A	A	A	G	A	G	A	A	A	A	A	A	A	A
BOPA2_12_31515	60.6941	4H	C	C	G	C	G	G	G	C	G	G	G	C	G	C	G	G	C	G	C	G	G	G	C	C	C	C	C	C	C	C	C	G	G	C	C	G	C	C	C	C	G	C	C	C	G	C	C
BOPA2_12_31521	41.8056	5H	G	A	A	G	A	A	G	A	A	G	A	A	G	A	A	A	A	G	A	A	A	A	A	A	A	G	A	G	A	A	G	G	A	A	A	G	G	G	G	A	A	A	A	A	A	G	A
BOPA2_12_31525	108.074	3H	A	A	A	A	A	A	A	A	A	A	A	A	A	A	A	A	G	A	A	A	A	A	A	A	A	A	A	A	A	A	A	A	A	A	A	A	G	A	A	A	A	A	A	A	A	A	G
BOPA2_12_31527	141.926	2H	A	A	A	A	A	A	A	A	A	A	A	A	A	A	A	A	A	A	A	A	A	A	A	A	A	A	A	A	A	A	A	G	A	A	A	A	A	A	A	A	A	A	G	A	A	A	A
BOPA2_12_31529	62.1105	3H	G	A	A	A	G	A	G	G	G	A	G	G	A	G	A	G	A	A	G	A	G	G	G	G	A	G	G	A	A	A	G	G	G	G	G	G	A	G	A	G	A	G	A	A	A	A	G
BOPA2_12_31535	118.343	7H	A	G	G	G	G	G	A	A	A	A	A	G	A	G	A	G	A	A	A	A	G	A	A	A	A	A	A	A	G	A	A	A	A	A	A	A	A	A	A	A	A	A	A	A	A	A	A
SCRI_RS_10006	136.827	2H	A	G	A	G	A	A	G	A	A	G	G	G	A	G	A	G	G	A	A	A	G	G	G	A	G	G	A	G	A	G	A	G	A	G	A	G	G	G	G	G	A	A	A	A	A	G	G
SCRI_RS_100503	53.2578	1H	C	C	C	T	C	C	C	T	C	C	C	C	T	C	C	C	C	C	T	C	C	C	C	C	C	C	C	C	C	C	C	C	C	C	T	C	C	C	C	C	C	C	T	C	C	C	C
SCRI_RS_100903	72.0255	6H	G	G	G	G	G	G	G	G	G	G	G	G	G	G	G	G	G	G	G	G	G	G	G	G	G	G	G	G	G	G	G	C	G	G	G	G	G	G	G	C	G	G	C	G	G	G	G
SCRI_RS_101263	41.3194	5H	A	C	A	A	A	A	A	A	A	A	A	A	A	A	A	C	A	A	A	A	A	A	A	A	A	A	A	A	A	A	A	A	A	A	C	A	A	A	A	A	A	A	A	A	A	A	A
SCRI_RS_101389	51.1331	4H	C	C	C	C	C	C	C	A	C	C	C	A	C	C	C	C	C	C	C	C	C	C	A	C	C	C	C	C	C	C	C	C	C	C	C	C	C	A	C	A	C	C	C	C	C	C	C
SCRI_RS_101902	0.92068	7H	C	C	C	T	C	C	C	T	C	C	C	T	C	C	C	C	C	C	C	C	C	C	C	C	C	C	C	C	C	T	T	C	C	C	C	C	C	T	C	T	C	C	T	C	C	C	T
SCRI_RS_10191	15.2975	3H	C	C	C	C	C	C	C	C	C	C	C	T	C	C	C	C	C	C	C	C	C	C	C	C	C	C	C	C	C	C	C	C	C	C	C	C	C	C	C	C	C	C	C	C	C	C	C
SCRI_RS_101976	0.92068	7H	G	G	G	A	G	G	G	A	G	G	G	A	G	G	G	G	G	G	G	G	G	G	G	G	G	G	G	G	G	A	A	G	G	G	G	G	G	A	G	A	G	G	A	G	G	G	A
SCRI_RS_102066	152.361	5H	G	G	G	G	G	T	G	T	G	G	T	T	G	T	G	G	T	T	G	G	T	G	G	G	G	T	T	T	G	T	G	G	T	T	T	T	G	G	G	G	T	G	T	G	G	G	G
SCRI_RS_10216	51.4164	4H	G	A	G	G	G	A	G	A	G	G	G	A	G	A	G	G	A	G	G	G	G	G	A	A	A	A	A	A	A	G	A	G	G	A	G	G	G	A	A	A	G	A	G	A	G	A	G
SCRI_RS_102418	82.3654	6H	A	A	G	A	A	A	G	A	G	A	A	A	A	G	G	A	G	A	A	G	A	A	A	A	A	A	A	A	A	A	A	G	G	G	A	G	G	A	A	G	G	A	G	G	G	A	A
SCRI_RS_102426	44.051	6H	A	A	A	A	A	A	A	A	A	A	A	A	A	A	A	A	A	A	A	A	A	A	C	A	A	A	A	A	A	A	C	C	A	A	A	A	A	C	A	C	A	A	C	A	C	A	A
SCRI_RS_102455	113.208	6H	C	C	C	C	T	T	C	T	C	C	C	C	C	C	T	T	C	T	T	T	T	C	C	T	T	T	T	T	C	C	C	T	C	T	C	C	C	T	T	C	T	T	T	C	T	C	T
SCRI_RS_10288	61.7564	3H	A	G	G	G	A	G	A	A	A	G	A	A	G	A	G	A	G	G	A	G	A	A	A	A	G	A	A	G	G	G	A	A	A	A	A	A	G	A	G	A	G	A	G	G	G	G	A
SCRI_RS_102957	70.6799	7H	C	C	C	C	C	C	C	C	C	C	C	C	C	C	C	C	C	T	C	T	C	T	C	C	C	C	C	T	C	C	C	C	T	T	C	C	C	C	C	C	C	C	C	C	C	C	C
SCRI_RS_10302	29.3909	2H	G	A	A	A	A	A	A	G	A	A	A	G	A	A	A	A	A	A	A	A	A	A	G	A	A	A	A	A	A	A	A	G	A	A	A	A	A	A	A	G	A	A	A	A	A	A	A
SCRI_RS_103211	51.7705	3H	G	C	C	C	G	C	G	C	C	C	G	C	C	G	C	G	C	C	C	C	G	G	C	G	C	G	G	C	C	C	G	C	C	G	C	G	C	C	C	C	C	C	C	C	C	C	C
SCRI_RS_103215	109.207	3H	G	G	G	G	G	G	G	G	G	G	G	G	G	G	G	G	A	G	G	G	G	G	G	G	G	G	G	G	G	G	G	G	G	G	G	G	A	G	G	G	G	G	G	G	G	G	G
SCRI_RS_10386	83.1961	5H	A	A	A	A	A	A	A	A	A	A	A	A	A	A	A	A	A	A	A	A	A	A	A	A	A	A	A	A	A	A	A	C	A	A	A	A	A	A	A	A	A	A	A	A	A	A	A
SCRI_RS_10387	55.8074	3H	T	T	T	T	T	T	T	A	T	T	T	A	T	T	T	T	T	T	A	T	T	T	A	T	T	T	T	T	T	T	T	T	T	T	A	T	T	A	T	A	T	A	T	A	T	T	A
SCRI_RS_10398	53.8244	2H	C	T	C	C	C	C	T	T	T	C	T	C	T	C	T	C	C	C	T	C	C	T	C	T	C	T	T	C	C	C	T	T	T	C	T	C	T	C	T	T	C	C	T	C	C	C	C
SCRI_RS_10407	70.3966	7H	G	G	G	G	G	G	G	G	G	G	G	G	G	G	G	G	G	A	G	A	G	A	G	G	G	G	G	A	G	G	G	G	A	A	G	G	G	G	G	G	G	G	G	G	G	G	G
SCRI_RS_104564	64.3059	3H	T	C	C	C	T	C	T	T	T	C	T	T	C	T	C	T	C	C	T	C	T	T	T	T	C	T	T	C	C	C	T	T	T	T	T	T	C	T	C	T	C	T	C	C	C	C	T
SCRI_RS_104566	80.0992	7H	G	G	G	G	G	G	G	G	G	G	G	G	G	G	G	G	G	A	G	A	G	A	G	G	G	G	G	A	G	G	G	G	A	A	G	G	G	G	G	G	G	G	G	G	G	G	G
SCRI_RS_105688	169.375	5H	G	G	G	G	G	A	A	G	A	G	A	G	A	A	A	G	A	A	A	A	A	A	A	A	A	A	A	A	A	A	G	A	A	A	A	A	A	A	A	G	A	G	G	A	G	A	G
SCRI_RS_105701	135.764	5H	T	T	T	A	T	T	T	A	T	T	A	T	T	T	A	T	A	A	A	T	A	T	T	T	T	A	A	A	T	A	T	T	T	A	A	A	T	A	T	A	A	A	A	T	A	T	A
SCRI_RS_105705	135.833	5H	G	G	G	A	G	G	G	A	G	G	A	G	G	G	A	G	A	A	A	G	A	G	G	G	G	A	A	A	G	A	G	G	G	A	A	A	G	G	G	G	A	A	A	G	A	G	G
SCRI_RS_105960	15.0142	4H	G	G	G	G	C	G	C	G	C	G	C	G	G	G	C	C	G	C	G	C	C	C	G	C	C	C	C	C	G	G	G	G	C	C	G	C	G	C	G	C	C	C	G	C	G	C	C
SCRI_RS_10607	52.3371	4H	T	C	T	C	T	C	T	T	T	T	T	T	T	C	T	T	C	T	C	T	T	T	T	C	C	C	C	C	C	C	C	T	T	C	C	T	C	T	C	T	T	C	C	C	T	C	T
SCRI_RS_106306	96.7336	5H	G	G	G	G	G	G	G	G	G	G	G	G	G	G	G	G	G	G	G	G	G	G	G	G	G	G	G	G	G	G	G	G	G	G	G	G	G	G	G	G	G	G	G	G	G	G	G
SCRI_RS_10642	3.82436	2H	T	T	T	T	T	T	C	C	C	T	T	C	T	T	T	T	C	C	T	T	T	T	C	C	C	C	T	C	T	C	C	C	T	C	T	T	C	T	C	C	C	T	C	T	T	T	T
SCRI_RS_106435	68.9802	4H	T	T	G	T	G	G	G	T	G	G	G	T	T	T	G	G	T	G	G	G	G	G	T	T	T	T	T	T	T	T	T	G	G	T	G	G	T	T	T	T	G	T	T	T	G	G	T
SCRI_RS_106444	55.3824	2H	G	A	G	G	G	G	A	A	A	G	A	G	A	G	A	G	G	G	A	G	G	A	G	A	G	A	A	G	G	G	A	A	A	G	A	G	A	G	A	A	G	G	G	G	G	G	G
SCRI_RS_10655	118.555	6H	G	T	T	T	T	T	T	G	T	T	T	G	T	T	G	T	T	G	T	G	T	T	T	G	G	G	G	G	T	T	T	T	T	G	T	T	T	G	T	G	G	G	G	T	G	T	G
SCRI_RS_106581	59.915	6H	A	A	G	A	A	A	G	G	G	A	A	G	A	G	G	A	G	G	A	G	A	A	G	A	A	A	G	A	A	G	G	G	G	G	A	G	G	G	A	G	G	A	G	A	G	A	G
SCRI_RS_10670	81.5156	2H	C	C	C	C	C	C	C	C	C	C	C	C	C	C	C	C	C	C	C	C	C	C	C	C	C	C	C	C	C	C	C	C	C	C	C	C	C	C	C	C	C	C	C	C	C	C	C
SCRI_RS_106754	100.071	1H	G	G	G	A	A	G	G	G	G	A	A	G	A	G	G	G	G	G	A	G	A	G	A	A	G	A	A	G	G	G	G	G	A	A	G	A	A	A	G	A	G	A	A	A	G	G	G
SCRI_RS_106759	13.3499	2H	G	C	C	C	C	C	C	C	C	C	C	C	C	C	C	C	C	C	C	C	C	C	C	C	C	C	C	C	C	C	C	C	C	C	C	C	C	C	C	C	C	C	C	C	C	C	C
SCRI_RS_106799	67.7054	4H	G	G	G	G	G	G	G	G	G	G	G	G	G	G	G	G	G	G	G	G	G	G	G	G	G	G	G	G	G	G	G	G	G	G	G	G	G	G	G	G	G	G	G	G	G	G	G
SCRI_RS_10685	55.0283	6H	A	A	A	A	A	A	A	C	A	A	A	A	A	A	A	A	A	A	A	A	A	A	C	A	A	A	A	A	A	A	A	C	A	A	A	A	A	C	A	C	A	A	C	A	A	A	C
SCRI_RS_107010	91.289	4H	T	T	T	T	C	T	T	T	T	T	T	T	T	T	T	T	T	T	T	T	C	T	T	T	T	T	T	T	T	C	T	T	T	T	C	T	T	T	T	T	T	T	C	T	T	T	T
SCRI_RS_10702	169.375	5H	T	C	C	C	C	C	C	C	C	T	C	T	C	C	C	C	C	C	C	C	C	C	C	C	C	C	C	C	C	C	C	C	C	C	C	C	C	C	C	C	C	C	C	C	C	C	C
SCRI_RS_107261	59.136	3H	G	A	A	A	G	A	G	G	A	A	G	G	A	G	A	G	A	A	G	A	G	G	G	G	A	G	G	A	A	A	G	G	A	G	G	G	A	G	A	G	A	G	A	A	A	A	G
SCRI_RS_107687	4.10765	1H	G	G	G	T	T	T	G	G	T	G	T	G	G	T	T	T	G	T	T	T	G	G	G	G	T	G	T	T	G	G	T	G	G	G	G	T	G	G	G	G	T	T	G	G	T	G	G
SCRI_RS_107762	111.331	4H	T	A	A	A	A	A	A	A	A	A	A	T	A	A	A	A	A	A	A	A	A	A	T	A	A	A	A	A	A	A	A	A	A	A	T	A	A	A	A	A	A	A	T	A	A	A	A
SCRI_RS_10810	59.4193	6H	A	A	G	A	A	A	G	G	G	A	A	G	A	G	G	A	G	G	A	G	A	A	G	A	A	A	G	A	A	G	G	G	G	G	A	G	G	G	A	G	G	A	G	A	G	A	G
SCRI_RS_10811	126.487	6H	T	T	T	T	T	T	T	C	T	T	T	T	C	T	C	T	T	C	T	C	T	C	C	C	C	C	T	C	T	T	T	C	T	C	T	T	T	C	T	C	C	T	C	T	C	T	C
SCRI_RS_10818	102.125	4H	T	C	C	C	C	C	T	C	C	T	T	T	C	C	T	C	C	T	C	T	C	T	T	T	T	C	C	T	C	C	T	T	C	T	C	T	T	C	C	T	T	C	T	C	C	T	T
SCRI_RS_108369	110.198	4H	A	G	G	G	G	G	G	A	G	G	G	A	A	A	G	G	A	G	A	G	G	G	A	G	G	G	G	G	G	A	G	G	G	G	A	G	G	A	G	G	G	G	A	A	G	G	G
SCRI_RS_108541	12.0139	5H	G	G	G	G	G	G	G	G	G	G	G	G	G	G	G	G	G	G	G	G	G	G	G	G	G	G	G	G	G	G	G	G	G	G	G	G	G	G	G	G	G	G	G	G	G	G	G
SCRI_RS_108647	12.7479	2H	C	C	C	C	C	C	C	C	C	C	C	C	C	C	C	C	C	C	C	C	C	C	C	C	C	C	C	C	C	C	C	C	C	C	C	C	C	C	C	C	C	C	C	C	C	C	C
SCRI_RS_108830	68.4136	7H	C	C	C	C	C	C	C	C	C	C	C	C	C	C	C	C	C	T	C	T	C	T	C	C	C	C	C	T	C	C	C	C	T	T	C	C	C	C	C	C	C	C	C	C	C	C	C
SCRI_RS_108971	10.5524	3H	C	T	T	T	T	T	T	C	T	T	T	C	T	T	T	T	C	T	T	T	T	T	C	T	T	T	T	T	T	T	T	C	T	T	T	T	C	C	C	T	T	T	C	T	T	T	T
SCRI_RS_10924	151.25	5H	C	T	T	C	T	C	T	C	T	C	C	C	C	C	T	T	C	C	C	T	C	T	C	T	T	C	C	C	T	C	C	T	C	C	C	C	T	T	T	T	C	T	C	C	C	T	C
SCRI_RS_10929	1.52778	5H	G	T	T	G	G	T	G	T	G	G	G	G	T	T	G	T	T	G	T	T	T	G	G	G	G	G	G	T	T	T	T	G	T	T	T	G	G	T	G	G	T	G	T	G	G	G	T
SCRI_RS_10932	87.6062	6H	T	T	C	T	T	T	C	T	C	T	T	T	T	C	C	T	C	T	T	C	T	T	T	T	T	T	T	T	T	T	T	T	C	T	T	C	C	T	T	T	T	T	T	C	C	T	T
SCRI_RS_109375	1.11111	5H	C	T	T	C	C	T	C	T	C	C	C	C	T	T	C	T	T	C	T	T	T	C	C	C	C	C	C	T	T	T	T	C	T	T	T	C	C	T	C	C	T	C	T	C	C	C	T
SCRI_RS_10956	128.329	1H	G	G	G	G	G	G	G	G	G	G	G	G	G	G	G	G	G	G	G	G	G	G	G	G	G	G	G	G	G	G	G	G	G	G	G	G	G	G	G	G	G	G	G	G	G	G	G
SCRI_RS_10964	55.0283	6H	A	A	A	A	A	A	A	G	A	A	A	A	A	A	A	A	A	A	A	A	A	A	G	A	A	A	A	A	A	A	A	G	A	A	A	A	A	G	A	G	A	A	G	A	A	A	A
SCRI_RS_109893	77.9745	7H	G	G	G	G	G	G	G	G	G	G	G	G	G	G	G	G	G	A	G	A	G	A	G	G	G	G	G	A	G	G	G	G	A	A	G	G	G	G	G	G	G	G	G	G	G	G	G
SCRI_RS_11012	37.3938	3H	T	T	T	T	T	T	T	C	T	T	T	C	T	C	T	T	T	T	T	T	T	T	T	T	T	T	T	T	T	T	C	T	T	T	T	T	T	C	T	T	T	C	T	T	T	T	C
SCRI_RS_110189	2.69122	3H	G	T	T	T	T	T	T	T	T	T	T	T	T	T	T	T	T	T	T	T	T	T	G	T	T	T	T	T	T	T	T	T	T	T	T	T	T	T	T	T	T	T	T	T	T	T	T
SCRI_RS_11024	168.75	5H	G	G	G	G	G	A	A	G	A	G	A	G	A	A	A	G	A	A	A	A	A	A	A	A	A	A	A	A	A	A	G	A	A	A	A	A	A	A	A	G	A	G	G	A	G	A	G
SCRI_RS_110333	60.1275	4H	T	T	C	C	C	T	C	T	C	C	C	T	C	T	C	C	T	C	C	C	C	C	T	T	T	T	T	T	T	C	T	C	C	T	C	C	C	T	T	T	C	T	C	T	C	T	C
SCRI_RS_110693	46.1756	3H	A	A	A	A	A	A	A	C	A	A	A	A	A	A	A	A	A	A	A	A	A	A	C	A	A	A	A	A	A	A	A	A	A	A	A	A	A	C	A	C	A	A	A	A	A	A	C
SCRI_RS_110995	139.306	3H	A	C	C	A	C	A	C	A	C	C	A	A	C	A	C	C	C	C	C	C	A	C	A	C	A	A	C	A	C	C	C	C	A	C	A	C	C	A	C	A	A	C	C	A	C	C	A
SCRI_RS_11114	97.1671	4H	C	A	A	A	C	A	C	A	C	C	C	C	C	A	C	A	A	C	A	C	C	C	C	A	C	A	A	A	A	C	C	C	A	C	C	C	C	A	A	C	C	A	C	A	A	C	C
SCRI_RS_11126	51.204	3H	C	A	A	A	C	A	C	A	A	A	C	A	A	C	A	C	A	A	A	A	C	C	A	C	A	C	C	A	A	A	C	A	A	C	A	C	A	A	A	A	A	A	A	A	A	A	A
SCRI_RS_111434	113.244	6H	A	C	C	C	C	C	C	C	C	A	C	A	A	C	C	C	C	C	C	C	C	C	A	C	C	C	C	C	C	C	C	A	C	C	C	C	C	C	C	C	C	C	C	C	C	C	C
SCRI_RS_111556	54.8867	6H	C	C	C	C	C	C	C	T	C	C	C	C	C	C	C	C	C	C	C	C	C	C	T	C	C	C	C	C	C	C	C	T	C	C	C	C	C	T	C	T	C	C	T	C	C	C	C
SCRI_RS_111820	54.8867	6H	C	C	C	C	C	C	C	T	C	C	C	C	C	C	C	C	C	C	C	C	C	C	T	C	C	C	C	C	C	C	C	T	C	C	C	C	C	T	C	T	C	C	T	C	C	C	C
SCRI_RS_111979	11.0482	7H	A	A	C	A	A	C	C	A	A	A	C	A	C	C	A	C	C	A	C	C	C	C	A	A	C	A	C	C	C	C	A	C	C	C	A	A	A	A	A	A	C	C	A	C	C	A	A
SCRI_RS_11206	73.3333	5H	G	C	C	G	C	C	G	C	C	C	C	C	G	G	C	C	C	G	C	C	C	C	C	C	C	C	C	C	C	C	G	C	C	C	G	C	G	G	G	G	C	C	G	C	C	G	G
SCRI_RS_112204	98.4419	7H	C	T	T	T	T	T	T	T	T	T	T	T	T	C	T	T	T	T	T	T	T	T	C	T	T	T	T	T	T	T	T	T	T	T	T	T	T	T	T	T	T	T	C	T	T	T	C
SCRI_RS_112718	70.8215	7H	T	T	T	T	T	T	T	T	T	T	T	T	T	T	T	T	T	C	T	C	T	C	T	T	T	T	T	C	T	T	T	T	C	C	T	T	T	T	T	T	T	T	T	T	T	T	T
SCRI_RS_112863	85.9773	7H	G	A	A	A	A	A	A	A	A	A	A	A	A	A	A	A	A	G	A	G	A	G	G	G	A	A	A	G	A	A	A	A	G	G	A	A	A	A	A	A	A	A	A	A	A	A	A
SCRI_RS_11338	46.1756	3H	G	G	G	G	G	G	G	A	G	G	G	G	G	G	G	G	G	G	G	G	G	G	A	G	G	G	G	G	G	G	G	G	G	G	G	G	G	A	G	A	G	G	G	G	G	G	A
SCRI_RS_113745	2.33711	1H	T	C	C	C	C	C	C	C	C	T	C	T	T	C	C	C	C	C	C	C	C	C	T	C	C	C	C	C	C	C	C	T	C	C	T	C	C	C	C	T	C	C	C	T	C	C	T
SCRI_RS_114164	107.932	2H	A	G	A	G	A	A	A	G	A	G	G	A	G	G	G	A	A	G	A	A	G	A	A	A	A	G	G	A	A	A	G	G	A	G	A	A	A	G	A	G	A	A	A	A	A	A	G
SCRI_RS_114333	98.2295	3H	G	A	A	A	A	A	A	G	A	A	A	G	A	A	A	A	G	A	A	A	A	A	A	A	A	A	A	A	A	A	A	G	A	A	A	A	G	G	G	A	A	A	A	A	A	A	A
SCRI_RS_114351	57.2238	6H	C	C	C	C	C	C	C	C	C	C	C	C	C	C	C	C	C	C	C	C	C	C	C	C	C	C	C	C	C	C	C	C	C	C	C	C	C	C	C	C	C	C	C	C	C	C	C
SCRI_RS_114613	57.2238	6H	T	T	C	T	T	T	C	T	C	T	T	T	T	C	C	T	C	C	T	C	T	T	C	T	T	T	C	T	T	C	C	T	C	C	T	C	C	T	T	T	C	T	T	T	C	T	C
SCRI_RS_114631	26.7129	7H	G	G	G	G	G	G	G	A	G	G	G	G	G	G	G	G	G	G	G	G	G	G	G	G	G	G	G	G	G	G	G	G	G	G	G	G	G	G	G	A	G	G	G	G	G	G	A
SCRI_RS_114639	26.7129	7H	C	C	C	C	C	C	C	T	C	C	C	C	C	C	C	C	C	C	C	C	C	C	C	C	C	C	C	C	C	C	C	C	C	C	C	C	C	C	C	T	C	C	C	C	C	C	T
SCRI_RS_114673	135.34	2H	T	T	T	T	T	T	T	T	T	T	T	T	T	T	T	T	T	T	T	T	T	T	T	T	T	T	T	T	T	T	T	T	T	T	T	T	T	T	T	T	T	T	T	T	T	T	T
SCRI_RS_114729	41.7361	5H	A	G	A	A	A	A	A	A	A	A	A	A	A	A	A	G	A	A	A	A	A	A	A	A	A	A	A	A	A	A	A	A	A	A	A	A	A	A	A	A	A	A	A	A	A	A	A
SCRI_RS_114741	53.3286	6H	T	T	T	T	T	T	T	T	T	T	T	T	T	T	T	T	T	T	T	T	T	T	T	T	T	T	T	T	T	T	T	T	T	T	T	T	T	T	T	T	T	T	T	T	T	T	C
SCRI_RS_114969	134.986	2H	T	T	T	T	T	T	T	T	T	T	T	T	T	T	T	T	T	T	T	T	T	T	T	T	T	T	T	T	T	T	T	T	T	T	T	T	T	T	T	T	T	T	T	T	T	T	C
SCRI_RS_115036	44.051	6H	T	T	T	T	T	T	T	T	T	T	T	T	T	T	T	T	T	T	T	T	T	T	T	T	T	T	T	T	T	T	T	C	T	T	T	T	T	C	T	C	T	T	C	T	T	T	T
SCRI_RS_115045	39.1643	3H	A	G	G	G	G	G	G	G	G	G	G	A	G	G	G	G	G	G	G	G	G	G	G	G	G	G	G	G	G	G	G	G	G	G	G	G	G	G	G	G	G	G	G	G	G	G	G
SCRI_RS_115208	70.6799	7H	G	G	G	G	G	G	G	G	G	G	G	G	G	G	G	G	G	A	G	A	G	A	G	G	G	G	G	A	G	G	G	G	A	A	G	G	G	G	G	G	G	G	G	G	G	G	G
SCRI_RS_115369	55.0283	6H	T	T	C	T	T	T	C	T	C	T	T	T	T	C	C	T	C	C	T	C	T	T	C	T	T	T	C	T	T	C	C	T	C	C	T	C	C	T	T	T	C	T	T	T	C	T	C
SCRI_RS_115423	36.2606	3H	C	T	T	T	C	T	C	T	T	T	C	C	T	C	T	C	T	T	C	T	C	T	T	T	C	C	C	T	T	T	C	C	T	C	T	C	T	C	T	T	T	C	T	C	T	T	T
SCRI_RS_115690	89.8017	2H	C	C	C	C	C	C	C	C	C	C	C	C	C	C	C	C	C	C	C	C	C	C	C	C	C	C	C	C	C	C	C	C	C	C	C	C	C	C	C	C	C	C	C	C	C	C	C
SCRI_RS_115755	133.003	3H	T	T	T	T	T	T	T	T	T	T	T	T	T	T	T	T	T	T	T	T	T	T	T	T	T	T	T	T	T	T	T	T	T	T	T	T	T	T	T	T	T	T	C	T	T	T	C
SCRI_RS_11588	53.6024	6H	C	C	C	C	C	C	C	C	C	C	C	C	C	C	C	C	C	C	C	C	C	C	C	C	C	C	C	C	C	C	C	C	C	C	C	C	C	C	C	C	C	C	C	C	C	C	T
SCRI_RS_115892	25.3541	2H	C	A	A	C	C	C	A	A	A	C	C	A	A	C	C	A	C	C	A	C	C	C	A	A	A	A	C	C	C	C	A	A	A	C	A	C	C	C	A	A	A	C	C	C	C	A	C
SCRI_RS_115905	25.2833	2H	C	T	T	C	C	C	T	C	T	C	C	C	T	C	C	T	C	C	T	C	C	C	C	T	T	T	C	C	C	C	T	C	T	C	T	C	C	C	T	C	T	C	C	C	C	T	C
SCRI_RS_11615	42.2096	1H	C	C	C	T	T	C	C	T	C	C	T	C	T	C	C	C	C	T	T	C	T	C	C	C	C	T	T	T	C	C	T	C	C	T	T	T	T	C	C	C	T	T	T	C	C	C	C
SCRI_RS_116193	114.66	2H	G	G	G	G	G	G	G	G	G	G	G	G	G	G	G	G	G	G	G	G	G	G	G	G	G	G	G	G	G	G	G	G	G	G	G	G	G	G	G	G	G	G	G	G	G	G	G
SCRI_RS_11645	127.054	2H	C	C	C	C	C	C	C	C	C	T	C	C	C	C	C	C	C	C	C	C	C	C	C	C	C	C	C	C	C	C	T	C	C	C	C	C	C	C	C	C	C	C	C	C	C	C	T
SCRI_RS_116542	98.5127	3H	C	T	T	T	T	T	T	C	T	T	T	C	T	T	T	T	C	T	T	T	T	T	T	T	T	T	T	T	T	T	T	C	T	T	T	T	C	C	C	T	T	T	T	T	T	T	T
SCRI_RS_116575	107.834	2H	C	T	C	T	C	C	C	T	C	T	T	C	T	T	T	C	C	T	C	C	T	C	C	C	C	T	T	C	C	C	T	T	C	T	C	C	C	T	C	T	C	C	C	C	C	C	T
SCRI_RS_116590	140.793	2H	C	T	C	T	C	C	T	T	C	T	T	T	C	T	C	T	C	C	C	C	T	T	T	C	T	T	C	T	C	T	C	C	C	T	C	T	C	T	C	C	C	C	C	C	C	T	C
SCRI_RS_116661	60.8357	1H	A	A	A	G	A	A	A	A	A	A	G	G	G	A	A	A	A	G	G	A	G	A	G	A	A	G	G	G	A	A	A	A	A	G	G	G	G	A	A	A	G	G	A	A	A	A	A
SCRI_RS_116685	48.5127	1H	A	A	A	A	A	A	A	A	A	A	A	A	A	A	A	A	A	A	A	A	A	A	A	A	A	A	A	A	A	A	A	A	A	A	A	A	A	C	A	C	A	A	A	A	A	A	A
SCRI_RS_116694	85.9773	2H	G	G	G	A	G	G	G	G	G	A	G	G	A	A	G	G	G	G	G	G	G	G	G	G	G	G	G	G	G	G	A	A	G	G	G	G	G	A	G	G	G	G	G	G	G	G	G
SCRI_RS_116760	76.3456	3H	T	T	T	T	T	T	T	C	T	T	T	C	T	T	T	T	T	T	T	T	T	T	C	T	T	T	T	T	T	T	T	T	T	T	T	T	T	C	T	T	T	T	T	T	T	T	C
SCRI_RS_116842	50.8499	6H	T	T	T	T	T	T	T	T	T	T	T	T	T	T	T	T	T	T	T	T	T	T	T	T	T	T	T	T	T	T	T	T	T	T	T	T	T	T	T	T	T	T	T	T	T	T	C
SCRI_RS_116905	70.6799	7H	C	C	C	C	C	C	C	C	C	C	C	C	C	C	C	C	C	T	C	T	C	T	C	C	C	C	C	T	C	C	C	C	T	T	C	C	C	C	C	C	C	C	C	C	C	C	C
SCRI_RS_117006	68.2011	3H	C	T	T	T	C	T	C	C	C	T	C	C	T	C	T	C	T	T	C	C	C	C	C	C	T	C	C	T	T	T	C	C	C	C	C	C	T	C	T	C	T	C	T	T	T	T	C
SCRI_RS_117283	132.507	1H	T	T	T	T	T	T	T	T	T	T	T	T	T	T	T	T	T	T	T	T	T	T	C	T	T	T	T	T	T	T	T	T	T	T	T	T	T	T	T	T	T	T	T	T	T	T	C
SCRI_RS_117492	22.3212	1H	A	A	A	A	A	A	G	G	A	G	A	G	A	G	A	A	A	A	A	G	A	G	G	G	A	G	A	A	A	G	A	G	G	A	A	A	A	G	A	G	A	A	A	G	A	G	G
SCRI_RS_118255	54.745	6H	A	A	A	A	A	A	A	G	A	A	A	A	A	A	A	A	A	A	A	A	A	A	G	A	A	A	A	A	A	A	A	G	A	A	A	A	A	G	A	G	A	A	G	A	A	A	A
SCRI_RS_118326	151.111	5H	G	G	G	G	G	A	G	A	G	G	A	A	G	A	G	G	A	A	G	G	A	G	G	G	G	A	A	A	G	A	G	G	A	A	A	A	G	G	G	G	A	G	A	G	A	G	G
SCRI_RS_118785	56.0907	1H	C	C	C	C	C	C	C	T	C	C	C	C	C	C	C	C	C	C	C	C	C	C	C	C	C	C	C	C	C	C	C	C	C	C	C	C	C	C	C	C	C	C	C	C	C	C	C
SCRI_RS_118833	142.918	3H	A	C	C	C	C	C	C	A	C	C	C	A	C	C	C	C	C	C	C	C	C	C	A	C	C	C	C	C	C	C	C	A	C	C	C	C	C	A	C	A	C	C	C	C	C	C	C
SCRI_RS_119261	82.5071	2H	T	T	T	T	T	T	T	T	T	T	T	T	T	T	T	T	T	T	T	T	T	T	T	T	T	T	T	T	T	T	T	T	T	T	T	T	T	T	T	T	T	T	T	T	T	T	T
SCRI_RS_119287	48.3765	5H	C	C	C	C	C	C	C	C	C	C	C	C	C	C	C	C	C	C	C	C	C	C	C	C	C	C	C	C	C	C	C	C	C	C	C	C	C	C	C	C	C	C	C	C	C	C	C
SCRI_RS_119312	12.4646	1H	A	C	C	A	A	A	A	A	A	A	A	A	A	A	A	A	C	A	A	A	C	A	A	A	A	A	A	A	C	A	A	A	A	A	A	A	C	A	C	A	A	A	A	A	A	A	C
SCRI_RS_119390	111.967	4H	G	G	G	C	C	G	C	G	G	C	G	G	C	C	G	C	C	C	C	G	G	C	G	C	C	G	G	C	G	C	C	C	G	C	C	C	C	G	C	G	C	G	G	C	G	G	C
SCRI_RS_119426	119.759	2H	T	T	T	T	T	T	T	T	T	C	T	T	T	T	T	T	T	T	T	T	T	T	T	T	T	T	T	T	T	T	C	T	T	T	T	T	T	T	T	T	T	T	T	T	T	T	C
SCRI_RS_119486	70.3258	4H	G	G	A	G	A	A	A	G	A	A	A	G	G	G	A	A	G	A	A	A	A	A	G	G	G	G	G	G	G	G	G	A	A	G	A	A	G	G	G	G	A	G	G	G	A	A	G
SCRI_RS_119674	49.0793	6H	C	C	T	C	C	C	T	T	T	C	C	C	C	T	T	C	T	T	C	T	C	C	C	C	C	C	T	C	C	T	T	T	T	T	C	T	T	T	C	T	T	C	T	C	T	C	T
SCRI_RS_119692	44.7917	5H	G	C	G	G	G	G	G	G	G	G	G	G	G	G	G	C	G	G	G	G	G	G	G	G	G	G	G	G	G	G	G	G	G	G	G	G	G	G	G	G	G	G	G	G	G	G	G
SCRI_RS_119697	36.7564	3H	T	C	C	C	C	C	C	T	C	C	C	T	C	C	C	C	C	C	C	C	C	C	T	C	C	C	C	C	C	C	C	C	C	C	C	C	C	T	C	T	C	C	T	C	C	C	T
SCRI_RS_119718	143.13	2H	T	T	T	T	T	T	T	T	T	T	T	T	T	T	T	T	C	T	T	T	T	T	T	T	T	T	T	T	T	T	T	T	T	T	T	T	C	T	C	T	T	T	T	T	T	T	T
SCRI_RS_119778	50.5666	4H	A	G	A	G	A	G	A	A	A	A	A	A	A	G	A	A	G	A	G	A	A	A	A	G	G	G	G	G	G	A	G	G	A	G	G	A	G	A	G	A	A	G	G	G	A	G	G
SCRI_RS_119781	47.8472	5H	A	C	A	A	A	A	A	A	A	A	A	A	A	A	A	C	A	A	A	A	A	A	A	A	A	A	A	A	A	A	A	A	A	A	A	A	A	A	A	A	A	A	A	A	A	A	A
SCRI_RS_120015	134.207	7H	T	T	T	T	T	T	T	T	T	T	T	T	T	T	T	T	T	T	T	T	T	T	T	T	T	T	T	T	T	T	T	C	T	T	T	T	T	T	T	T	T	T	T	T	T	T	T
SCRI_RS_120053	0.212465	1H	T	C	C	C	C	C	C	C	C	T	C	T	T	C	C	C	C	C	C	C	C	C	T	C	C	C	C	C	C	C	C	T	C	C	T	C	C	C	C	T	C	T	C	T	C	C	T
SCRI_RS_120059	0.212465	1H	T	C	C	C	C	C	C	C	C	T	C	T	T	C	C	C	C	C	C	C	C	C	T	C	C	C	C	C	C	C	C	T	C	C	T	C	C	C	C	T	C	T	C	T	C	C	T
SCRI_RS_120442	93.6261	6H	G	G	A	G	A	G	A	G	A	G	G	G	G	A	A	G	A	G	G	A	G	A	G	G	G	G	G	G	A	G	G	G	A	G	G	A	A	G	G	G	G	G	G	A	G	G	G
SCRI_RS_120481	103.399	1H	G	G	G	T	G	G	G	G	G	T	G	G	T	G	G	G	G	G	T	G	G	G	G	G	G	G	G	G	G	G	G	G	G	G	G	G	T	G	G	G	G	G	T	T	G	G	G
SCRI_RS_120503	90.2266	3H	T	T	T	T	T	T	T	C	T	T	T	T	T	T	T	T	T	T	T	T	T	T	T	T	T	T	T	T	T	T	T	T	T	T	T	T	T	C	T	T	T	T	T	T	T	T	T
SCRI_RS_120605	61.4731	1H	T	T	T	T	T	T	T	C	T	T	T	T	T	T	T	T	T	T	T	T	T	T	T	T	T	T	T	T	T	T	T	T	T	T	T	T	T	T	T	T	T	T	T	T	T	T	T
SCRI_RS_120783	49.0793	6H	A	A	G	A	A	A	G	G	G	A	A	A	A	G	G	A	G	G	A	G	A	A	A	A	A	A	G	A	A	G	G	G	G	G	A	G	G	G	A	G	G	A	G	A	G	A	G
SCRI_RS_120829	98.7153	5H	C	C	C	C	C	C	C	C	C	C	C	C	C	C	C	C	C	C	C	C	C	C	T	C	C	C	C	C	C	C	C	C	C	C	C	C	C	C	C	C	C	C	C	C	C	C	C
SCRI_RS_120914	47.5694	5H	C	T	C	C	C	C	C	C	C	C	C	C	C	C	C	T	C	C	C	C	C	C	C	C	C	C	C	C	C	C	C	C	C	C	C	C	C	C	C	C	C	C	C	C	C	C	C
SCRI_RS_120973	108.569	3H	A	A	A	A	A	A	A	A	A	A	A	A	A	A	A	A	C	A	A	A	A	A	A	A	A	A	A	A	A	A	A	A	A	A	A	A	C	A	A	A	A	A	A	A	A	A	C
SCRI_RS_121048	86.4731	1H	C	G	G	G	G	G	G	G	G	G	G	C	G	G	G	G	G	G	G	G	G	G	G	G	G	G	G	G	G	G	G	G	G	G	G	G	G	G	G	G	G	G	G	G	G	G	G
SCRI_RS_121052	108.853	3H	A	A	A	A	A	A	A	A	A	A	A	A	A	A	A	A	G	A	A	A	A	A	A	A	A	A	A	A	A	A	A	A	A	A	A	A	G	A	A	A	A	A	A	A	A	A	A
SCRI_RS_121084	92.847	4H	T	T	T	T	G	T	T	T	T	T	T	T	T	T	T	T	T	T	T	T	G	T	T	T	T	T	T	T	T	G	T	T	T	T	G	T	T	T	T	T	T	T	T	T	T	T	T
SCRI_RS_121633	49.0793	6H	T	T	C	T	T	T	C	C	C	T	T	T	T	C	C	T	C	C	T	C	T	T	T	T	T	T	C	T	T	C	C	C	C	C	T	C	C	C	T	C	C	T	C	T	C	T	C
SCRI_RS_121774	41.4306	7H	G	G	G	G	G	G	G	C	G	G	G	G	G	G	G	G	G	G	G	G	G	G	G	G	G	G	G	G	G	G	G	G	G	G	G	G	G	G	G	G	G	G	G	G	G	G	C
SCRI_RS_122	4.24929	2H	A	G	G	G	A	A	A	A	A	G	A	A	G	G	A	G	A	A	G	A	G	A	A	A	A	A	A	A	G	A	A	A	A	A	G	A	A	A	A	A	A	A	A	A	A	A	A
SCRI_RS_122124	54.8867	6H	G	G	G	G	G	G	G	A	G	G	G	G	G	G	G	G	G	G	G	G	G	G	A	G	G	G	G	G	G	G	G	A	G	G	G	G	G	A	G	A	G	G	A	G	G	G	G
SCRI_RS_122171	118.958	5H	C	C	C	C	C	C	C	C	C	C	C	C	C	C	C	C	C	C	C	C	C	C	C	C	C	C	C	C	C	C	C	C	C	C	C	C	C	C	C	C	C	C	C	C	C	C	C
SCRI_RS_122297	141.643	2H	G	A	G	A	G	G	A	A	G	A	A	A	G	A	G	A	G	G	G	G	A	A	A	G	A	A	G	A	G	A	G	G	G	A	G	A	G	A	G	G	G	G	G	G	G	A	G
SCRI_RS_122458	125.486	5H	C	C	C	A	C	C	C	A	C	C	A	C	C	C	A	C	A	C	A	C	A	C	C	A	A	A	C	A	C	A	C	C	C	A	A	A	C	C	C	C	A	A	C	C	A	C	C
SCRI_RS_122490	27.2663	1H	G	G	G	G	G	G	A	A	G	A	G	A	G	A	G	G	G	G	G	A	G	A	A	A	G	A	G	G	G	A	G	A	A	G	G	G	G	A	G	A	G	G	G	A	G	A	A
SCRI_RS_122681	52.762	2H	G	A	G	G	G	G	A	A	A	G	A	G	A	G	A	G	G	G	A	G	G	A	G	A	G	A	A	G	G	G	A	A	A	G	A	G	A	G	A	A	G	G	A	G	G	G	G
SCRI_RS_122889	48.5127	1H	G	G	G	A	G	G	G	A	G	G	G	G	A	G	G	G	G	G	A	G	G	G	G	G	G	G	G	G	G	G	G	G	G	G	A	G	G	A	G	A	G	G	A	G	G	G	G
SCRI_RS_122949	149.653	5H	T	T	T	T	T	T	T	T	T	T	T	T	T	T	T	T	T	T	T	T	T	T	T	T	T	T	T	T	T	T	T	T	T	T	T	T	T	T	T	T	T	T	T	T	T	T	T
SCRI_RS_123065	0.495751	6H	C	C	T	C	C	T	T	T	C	C	C	C	C	C	T	C	T	T	T	T	C	C	C	C	C	T	C	C	C	C	C	T	T	C	C	C	T	C	C	T	C	T	C	T	C	T	T
SCRI_RS_123172	10.8357	6H	G	A	A	G	A	A	A	A	A	A	A	G	G	A	A	A	A	A	A	A	A	A	A	A	A	A	A	A	A	A	A	A	A	A	A	A	A	A	A	A	A	A	A	A	A	A	A
SCRI_RS_123668	152.569	5H	C	C	C	T	C	T	C	T	C	C	T	T	T	T	C	C	T	T	T	C	T	C	C	C	C	T	T	T	C	T	T	C	T	T	T	T	C	C	C	C	T	C	T	T	C	C	C
SCRI_RS_124251	103.541	7H	C	C	C	C	C	C	T	C	C	T	T	T	T	C	T	C	C	C	C	T	C	C	T	C	T	C	T	C	C	C	C	T	C	C	C	T	T	C	C	C	C	C	C	C	C	T	C
SCRI_RS_12444	111.261	2H	T	T	T	T	T	T	T	C	T	C	T	T	T	C	T	T	T	T	T	T	T	T	T	T	T	T	T	T	T	T	C	T	T	T	T	T	T	C	T	C	T	T	T	T	T	T	C
SCRI_RS_124819	68.4136	7H	C	C	C	C	C	C	C	C	C	C	C	C	C	C	C	C	C	T	C	T	C	T	C	C	C	C	C	T	C	C	C	C	T	T	C	C	C	C	C	C	C	C	C	C	C	C	C
SCRI_RS_12491	152.361	5H	T	T	T	T	T	C	T	C	T	T	C	C	T	C	T	T	C	C	T	T	C	T	T	T	T	C	C	C	T	C	T	T	C	C	C	C	T	T	T	T	C	T	C	T	T	T	T
SCRI_RS_124926	27.0538	1H	T	C	C	T	T	C	T	T	T	T	T	T	T	T	T	C	C	T	T	T	C	T	T	T	T	T	T	T	C	T	T	T	T	T	T	T	C	T	C	T	T	T	T	T	T	T	T
SCRI_RS_125000	47.5921	7H	C	C	C	C	C	C	C	C	C	C	C	C	C	C	C	C	C	C	C	C	C	C	C	C	C	C	C	C	C	C	C	C	C	C	C	C	C	C	C	C	C	C	C	C	C	C	C
SCRI_RS_12516	23.796	2H	G	A	A	G	G	G	A	G	A	G	G	G	A	G	G	A	G	G	A	G	G	G	G	A	A	A	G	G	G	G	A	G	A	G	A	G	G	G	A	G	A	G	G	G	G	A	G
SCRI_RS_125258	138.542	5H	C	C	C	T	C	C	C	T	C	C	T	C	C	C	T	C	T	T	T	C	T	C	C	C	C	T	T	T	C	T	C	C	C	T	T	T	C	C	C	C	T	T	T	C	T	C	C
SCRI_RS_125263	138.958	5H	C	C	C	T	C	C	C	T	C	C	T	C	C	C	T	C	T	T	T	C	T	C	C	C	C	T	T	T	C	T	C	C	C	T	T	T	C	T	C	T	T	T	T	C	T	C	T
SCRI_RS_125325	54.2493	2H	T	C	C	T	C	C	C	C	C	C	C	T	C	C	C	C	T	T	C	T	C	C	T	C	T	C	C	T	C	T	C	C	C	T	C	T	C	T	C	C	T	C	C	T	C	T	C
SCRI_RS_125339	80.2408	1H	A	A	A	A	G	A	A	A	A	G	A	G	A	A	A	A	A	G	A	A	G	A	G	A	A	G	G	G	G	A	A	A	A	G	A	G	G	G	A	G	G	G	G	A	A	A	A
SCRI_RS_125407	48.5836	1H	A	A	A	G	A	A	A	G	A	A	A	A	G	A	A	A	A	A	G	A	A	A	A	A	A	A	A	A	A	A	A	A	A	A	G	A	A	G	A	G	A	A	G	A	A	A	A
SCRI_RS_125526	55.0043	6H	T	T	C	T	T	T	C	C	C	T	T	C	T	C	C	T	C	C	T	C	T	T	C	T	T	T	C	T	T	C	C	C	C	C	T	C	C	C	T	C	C	T	C	T	C	T	C
SCRI_RS_125560	44.051	6H	C	C	C	C	C	C	C	C	C	C	C	C	C	C	C	C	C	C	C	C	C	C	T	C	C	C	C	C	C	C	T	T	C	C	C	C	C	T	C	T	C	C	T	C	T	C	C
SCRI_RS_125581	97.3548	5H	C	G	C	G	C	C	C	G	G	G	G	C	C	G	G	C	G	C	G	G	G	G	G	G	C	G	C	G	C	G	G	C	C	G	G	G	C	G	C	G	G	G	G	C	C	C	G
SCRI_RS_125930	48.3765	5H	C	T	C	C	T	C	C	C	C	C	C	C	C	C	C	T	C	C	C	C	C	C	C	C	C	C	C	C	C	C	C	C	C	C	C	C	C	C	C	C	C	C	C	C	C	C	C
SCRI_RS_126143	137.199	7H	A	A	A	A	A	A	A	A	A	A	A	A	A	A	A	A	A	A	A	A	A	A	A	A	A	A	A	A	A	A	A	A	A	A	A	A	A	A	A	A	A	A	A	A	A	A	A
SCRI_RS_126369	143.98	3H	G	A	A	A	A	A	A	G	A	A	A	G	A	A	A	A	A	A	A	A	A	A	G	A	A	A	A	A	A	A	A	G	A	A	A	A	A	G	A	G	A	A	A	A	A	A	A
SCRI_RS_126419	115.278	5H	A	C	C	C	C	C	C	C	C	A	C	A	A	A	C	C	C	C	C	C	C	C	A	C	C	C	C	C	C	C	A	A	C	C	C	C	C	C	C	C	C	C	A	C	A	C	C
SCRI_RS_126437	125.637	7H	C	T	C	C	T	C	C	C	C	C	C	C	C	C	C	C	C	C	C	C	T	C	C	C	C	C	C	C	T	C	C	T	C	C	C	C	C	C	C	C	C	C	C	C	C	C	C
SCRI_RS_126734	42.0968	1H	T	T	T	C	C	T	T	T	C	C	C	T	C	T	C	T	T	C	C	T	C	T	T	T	T	C	C	C	T	T	C	T	T	C	C	C	C	T	T	T	C	C	C	T	C	T	T
SCRI_RS_126877	50.4958	2H	A	A	A	A	A	A	A	G	A	A	A	A	A	A	A	A	A	A	A	A	A	A	A	A	A	A	A	A	A	A	A	A	A	A	A	A	A	A	A	G	A	A	A	A	A	A	A
SCRI_RS_126890	107.365	2H	C	T	C	T	C	C	C	T	C	T	T	C	T	T	T	C	C	T	C	C	T	C	C	C	C	T	T	C	C	C	T	T	C	T	C	C	C	T	C	T	C	C	C	C	C	C	T
SCRI_RS_126944	13.881	7H	C	C	C	C	C	C	C	C	C	C	C	C	C	C	C	C	C	C	C	C	C	C	T	C	C	C	C	C	C	C	C	C	C	C	C	C	C	C	C	C	C	C	C	C	C	C	C
SCRI_RS_126972	73.9731	6H	A	G	G	G	G	G	G	G	G	G	G	A	G	G	G	G	G	G	G	G	G	G	A	G	G	G	G	G	G	G	G	A	G	G	G	G	G	A	G	A	G	G	A	G	G	G	A
SCRI_RS_127040	68.4136	7H	T	T	T	T	T	T	T	T	T	T	T	T	T	T	T	T	T	C	T	C	T	C	T	T	T	T	T	C	T	T	T	T	C	C	T	T	T	T	T	T	T	T	T	T	T	T	T
SCRI_RS_127143	70.9632	7H	A	A	A	A	A	A	A	A	A	A	A	A	A	A	A	A	A	G	A	G	A	G	A	A	A	A	A	G	A	A	A	A	G	G	A	A	A	A	A	A	A	A	A	A	A	A	A
SCRI_RS_12719	19.9008	4H	T	T	T	G	G	T	G	T	G	G	G	T	G	T	G	G	T	G	T	G	G	G	T	G	G	G	G	G	T	G	T	G	G	G	T	G	G	T	T	T	G	G	G	T	G	G	T
SCRI_RS_127224	20.8215	7H	A	A	A	A	A	A	A	A	A	A	A	A	A	A	A	A	A	A	A	A	A	A	A	A	A	A	A	A	A	A	A	A	A	A	A	A	A	A	A	A	A	A	A	A	A	A	A
SCRI_RS_12723	107.083	5H	A	A	A	A	A	A	A	A	A	A	A	A	A	A	A	A	A	A	A	A	A	A	A	A	A	A	A	A	A	A	A	A	A	A	A	A	A	A	A	A	A	A	A	A	A	A	A
SCRI_RS_127385	1.91218	7H	C	C	T	C	C	T	T	C	C	T	T	C	T	T	C	T	T	C	T	T	T	T	C	C	T	C	T	T	T	T	C	T	T	T	C	C	C	C	C	C	T	T	C	T	T	C	C
SCRI_RS_127556	52.9037	6H	C	C	C	C	C	C	C	C	C	C	C	C	C	C	C	C	C	C	C	C	C	C	C	C	C	C	C	C	C	C	C	C	C	C	C	C	C	C	C	C	C	C	C	C	C	C	T
SCRI_RS_12757	155.633	5H	G	T	T	G	T	T	T	T	T	G	T	T	G	T	T	T	T	T	G	T	T	T	G	T	T	T	T	T	T	T	G	T	T	T	T	T	T	T	T	T	T	T	T	G	T	T	G
SCRI_RS_127646	116.289	1H	T	T	T	C	C	T	T	T	T	C	C	T	C	T	T	T	T	T	C	T	C	T	T	C	T	T	C	T	T	T	T	T	C	C	T	C	C	C	T	C	T	C	T	T	C	C	T
SCRI_RS_127657	21.1756	4H	A	G	G	A	A	G	A	G	A	A	A	G	A	G	A	A	G	A	G	A	A	A	G	A	A	A	A	A	G	A	G	G	A	A	G	A	A	G	G	G	A	A	A	G	A	A	G
SCRI_RS_127712	47.5	5H	T	G	T	T	T	T	T	T	T	T	T	T	T	T	T	G	T	T	T	T	T	T	T	T	T	T	T	T	T	T	T	T	T	T	T	T	T	T	T	T	T	T	T	T	T	T	T
SCRI_RS_127785	94.4444	5H	G	A	A	A	G	G	G	A	A	G	A	G	G	G	A	G	A	G	A	A	A	A	A	A	G	A	A	A	G	G	A	G	A	A	A	A	G	A	G	G	A	A	G	G	G	G	G
SCRI_RS_127791	81.5156	7H	T	G	G	G	T	T	G	G	G	G	G	G	T	G	G	G	G	T	T	T	G	T	T	G	G	G	G	T	G	G	T	T	T	T	G	G	G	G	T	T	G	G	T	T	G	G	T
SCRI_RS_127822	8.28612	3H	C	C	C	C	C	C	C	C	C	C	C	C	C	C	C	C	C	C	C	C	C	C	C	C	C	C	C	C	C	C	C	T	C	C	C	C	C	C	C	T	C	C	T	C	C	C	C
SCRI_RS_127903	8.28612	3H	A	A	A	A	A	A	A	A	A	A	A	A	A	A	A	A	A	A	A	A	A	A	A	A	A	A	A	A	A	A	A	C	A	A	A	A	A	A	A	C	A	A	C	A	A	A	A
SCRI_RS_128254	147.167	3H	C	C	C	C	C	C	T	T	T	T	C	C	C	C	T	C	T	T	C	T	C	T	C	C	C	C	T	C	C	C	T	C	T	C	C	T	T	C	T	C	C	C	T	C	C	T	T
SCRI_RS_128285	21.3173	1H	T	T	T	C	C	T	T	T	C	C	C	T	C	T	C	T	T	C	C	T	C	T	T	T	T	C	C	C	T	T	C	T	T	C	C	C	C	T	T	T	C	C	C	T	C	T	T
SCRI_RS_128397	151.875	5H	T	C	C	C	C	C	C	C	C	T	C	C	C	C	C	C	C	C	C	C	C	C	T	C	C	C	C	C	C	C	C	C	C	C	C	C	C	C	C	C	C	C	C	C	C	C	T
SCRI_RS_128449	81.5156	2H	C	C	C	C	C	C	C	C	C	C	C	C	C	C	C	C	C	C	C	C	C	C	C	C	C	C	C	C	C	C	C	C	C	C	C	C	C	C	C	C	C	C	C	C	C	C	C
SCRI_RS_128460	49.0793	6H	C	C	T	C	C	C	T	T	T	C	C	C	C	T	T	C	T	T	C	T	C	C	C	C	C	C	T	C	C	T	T	T	T	T	C	T	T	T	C	T	T	C	T	C	T	C	T
SCRI_RS_128484	107.967	2H	T	C	T	C	T	T	T	C	T	C	C	T	C	C	C	T	T	C	T	T	C	T	T	T	T	C	C	T	T	T	C	C	T	C	T	T	T	C	T	C	T	T	T	T	T	T	C
SCRI_RS_128664	71.6667	5H	T	A	A	T	T	T	T	A	A	A	A	A	T	T	A	T	A	T	A	A	A	A	A	A	A	T	A	A	T	A	T	T	A	A	T	A	T	T	T	T	A	A	T	A	A	T	A
SCRI_RS_128706	50.9207	3H	G	G	G	G	G	G	G	A	G	G	G	A	G	G	G	G	G	G	A	G	G	G	A	G	G	G	G	G	G	G	G	A	G	G	A	G	G	A	G	A	G	A	G	A	G	G	A
SCRI_RS_128712	114.767	5H	A	C	C	C	C	C	C	C	C	A	C	A	A	A	C	C	C	C	C	C	C	C	A	C	C	C	C	C	C	C	A	A	C	C	C	C	C	C	C	C	C	C	A	C	A	C	C
SCRI_RS_12874	76.0623	6H	T	G	G	G	G	G	G	G	G	G	G	T	G	G	G	G	G	G	G	G	G	G	T	G	G	G	G	G	G	G	G	T	G	G	G	G	G	T	G	T	G	G	T	G	G	G	T
SCRI_RS_12887	70.1389	5H	C	T	T	C	C	C	C	T	T	T	T	T	C	C	T	C	T	C	T	T	T	T	T	T	T	C	T	T	C	T	C	C	T	T	C	T	C	C	C	C	T	T	C	T	T	C	T
SCRI_RS_128974	51.2748	4H	A	A	A	A	A	A	A	C	A	A	A	C	A	A	A	A	A	A	A	A	A	A	C	A	A	A	A	A	A	A	A	A	A	A	A	A	A	C	A	C	A	A	A	A	A	A	A
SCRI_RS_128984	51.2748	4H	G	G	G	G	G	G	G	R	G	G	G	A	G	G	G	G	G	G	G	G	G	G	A	G	G	G	G	G	G	G	G	G	G	G	G	G	G	NA	G	R	G	G	G	G	G	G	G
SCRI_RS_129177	113.952	2H	T	T	T	T	T	T	T	T	T	T	T	T	T	T	T	T	T	T	T	T	T	T	T	T	T	T	T	T	T	T	T	T	T	T	T	T	T	T	T	T	T	T	T	T	T	T	T
SCRI_RS_129178	114.093	2H	C	C	C	C	C	C	C	C	C	C	C	C	C	C	C	C	C	C	C	C	C	C	C	C	C	C	C	C	C	C	C	C	C	C	C	C	C	C	C	C	C	C	C	C	C	C	C
SCRI_RS_129198	8.78187	3H	A	G	G	G	G	G	G	G	G	G	G	G	G	G	G	G	A	G	G	G	G	G	A	G	G	G	G	G	G	G	G	A	G	G	G	G	A	G	A	G	G	G	A	G	G	G	G
SCRI_RS_129218	91.7139	4H	C	C	C	C	C	C	C	C	C	C	C	C	C	C	C	C	C	C	C	C	C	C	C	C	C	C	C	C	C	C	C	C	C	C	C	C	C	C	C	C	C	C	A	C	C	C	C
SCRI_RS_129223	88.5269	2H	A	A	A	G	A	A	A	A	A	G	A	A	G	G	A	A	A	A	A	A	A	A	A	A	A	A	A	A	A	A	G	G	A	A	A	A	A	G	A	A	A	A	A	A	A	A	A
SCRI_RS_129236	91.7139	6H	T	T	T	T	T	T	T	T	T	T	T	T	T	T	T	T	T	T	T	T	T	T	T	T	T	T	T	T	T	T	T	T	T	T	T	T	T	T	T	T	T	T	T	T	T	T	T
SCRI_RS_12934	117.393	2H	C	T	C	T	C	C	C	C	C	T	T	C	C	T	C	C	T	T	C	C	T	C	C	C	C	T	C	C	C	C	T	C	C	T	C	C	C	C	T	C	C	C	C	C	C	C	T
SCRI_RS_129686	67.2096	7H	C	C	C	C	C	C	C	C	C	C	C	C	C	C	C	C	C	T	C	T	C	T	C	C	C	C	C	T	C	C	C	C	T	T	C	C	C	C	C	C	C	C	C	C	C	C	C
SCRI_RS_129756	73.796	6H	T	G	G	G	G	G	G	T	G	G	G	T	G	G	G	G	G	G	G	G	G	G	T	G	G	G	G	G	G	G	G	T	G	G	G	G	G	T	G	T	G	G	T	G	G	G	T
SCRI_RS_129757	70.1841	7H	T	T	T	T	T	T	T	T	T	T	T	T	T	T	T	T	T	C	T	C	T	C	T	T	T	T	T	C	T	T	T	T	C	C	T	T	T	T	T	T	T	T	T	T	T	T	T
SCRI_RS_129779	29.9575	7H	T	C	C	T	C	C	C	C	C	T	C	T	C	C	C	C	C	T	C	T	C	T	T	C	C	T	C	C	C	C	T	T	T	C	T	C	T	T	T	C	C	C	T	C	C	T	C
SCRI_RS_129817	70.3966	7H	G	G	G	G	G	G	G	G	G	G	G	G	G	G	G	G	G	A	G	A	G	A	G	G	G	G	G	A	G	G	G	G	A	A	G	G	G	G	G	G	G	G	G	G	G	G	G
SCRI_RS_129857	75.2125	2H	G	G	G	A	G	G	G	G	G	A	G	G	A	A	G	G	G	G	G	G	G	G	G	G	G	G	G	G	G	G	A	G	G	G	G	G	G	A	G	G	G	G	G	G	G	G	G
SCRI_RS_129888	15.7224	6H	G	A	A	G	A	A	A	A	A	A	A	G	G	A	A	A	A	A	A	A	A	A	A	A	A	A	A	A	A	A	A	A	A	A	A	A	A	A	A	A	A	A	A	A	A	A	A
SCRI_RS_129935	1.6289	3H	G	G	G	G	G	G	G	A	G	G	G	G	G	G	G	G	G	G	G	G	G	G	G	G	G	G	G	G	G	G	G	A	G	G	G	G	G	A	G	A	G	G	A	G	G	G	G
SCRI_RS_130139	93.0595	1H	C	T	T	T	T	T	T	T	T	T	T	C	T	T	T	T	T	T	T	T	T	T	T	T	T	T	T	T	T	T	T	T	T	T	T	T	T	T	T	T	T	T	T	T	T	T	T
SCRI_RS_130264	8.78187	3H	G	A	G	A	G	G	A	A	A	A	G	A	G	A	A	G	G	A	A	G	A	G	G	G	A	A	G	G	G	G	A	G	G	G	G	A	G	A	G	G	G	A	G	A	G	G	A
SCRI_RS_130285	114.093	2H	C	C	C	C	C	C	C	C	C	C	C	C	C	C	C	C	C	C	C	C	C	C	C	C	C	C	C	C	C	C	C	C	C	C	C	C	C	C	C	C	C	C	C	C	C	C	C
SCRI_RS_130320	167.917	5H	C	C	C	C	C	T	T	C	T	C	T	T	T	T	T	C	T	T	T	T	T	T	C	T	T	T	T	T	T	T	C	C	T	T	T	T	T	T	T	C	T	C	C	T	C	T	C
SCRI_RS_130592	16.4306	1H	G	A	A	A	A	A	A	A	A	A	A	A	A	A	A	A	A	A	A	A	A	A	A	A	A	A	A	A	A	A	A	A	A	A	A	A	A	A	A	A	A	A	A	A	A	A	A
SCRI_RS_130600	16.3598	1H	A	G	G	G	G	G	A	A	G	A	G	A	A	A	G	G	G	G	G	G	G	A	A	A	G	A	G	G	G	A	G	A	A	A	A	G	G	A	G	A	G	G	G	A	G	A	A
SCRI_RS_130605	52.4788	6H	G	G	G	G	G	G	G	G	G	G	G	G	G	G	G	G	G	G	G	G	G	G	G	G	G	G	G	G	G	G	G	G	G	G	G	G	G	G	G	G	G	G	G	G	G	G	A
SCRI_RS_130616	59.136	3H	C	A	A	A	C	A	C	C	A	A	C	C	A	C	A	C	A	A	C	A	C	C	C	C	A	C	C	A	A	A	C	C	A	C	C	C	A	C	A	C	A	C	A	A	A	A	C
SCRI_RS_130666	55.5241	1H	C	C	C	C	C	C	C	A	C	C	C	C	C	C	C	C	C	C	C	C	C	C	C	C	C	C	C	C	C	C	C	C	C	C	C	C	C	C	C	C	C	C	C	C	C	C	C
SCRI_RS_130686	50.9915	4H	C	C	C	T	C	C	C	C	C	C	C	C	C	C	C	C	C	C	T	C	C	C	C	C	C	C	C	C	C	C	C	T	C	C	T	C	T	C	C	C	C	C	T	C	C	C	T
SCRI_RS_130732	53.3286	6H	T	T	T	T	T	T	T	T	T	T	T	T	T	T	T	T	T	T	T	T	T	T	T	T	T	T	T	T	T	T	T	T	T	T	T	T	T	T	T	T	T	T	T	T	T	T	C
SCRI_RS_130821	129.108	7H	C	T	T	T	T	T	C	C	C	C	C	T	T	T	C	T	C	C	C	C	T	C	C	C	C	C	C	C	T	C	C	T	C	C	C	C	C	C	C	C	C	C	C	C	C	C	C
SCRI_RS_130891	128.187	1H	T	T	T	T	T	T	T	T	T	T	T	T	T	T	T	T	T	T	T	T	T	T	T	T	T	T	T	T	T	T	T	T	T	T	T	T	T	T	T	T	T	T	T	T	T	T	T
SCRI_RS_130982	149.375	5H	G	T	T	G	T	G	T	G	T	G	G	G	G	G	T	T	G	G	G	T	G	T	G	T	T	G	G	G	T	G	G	T	G	G	G	G	T	T	T	T	G	T	G	G	G	T	G
SCRI_RS_130990	110.269	7H	C	C	C	T	C	C	T	T	T	T	T	C	T	C	T	C	T	T	T	T	C	T	T	T	T	T	T	T	C	T	T	T	T	T	T	T	T	T	T	T	T	T	T	T	T	T	T
SCRI_RS_130992	122.569	5H	A	A	A	G	A	A	A	G	A	A	G	A	A	A	G	A	G	A	G	A	G	A	A	G	G	G	A	G	A	G	A	A	A	G	G	G	A	G	G	G	G	G	A	A	G	A	A
SCRI_RS_131119	108.286	6H	C	T	T	C	C	C	T	C	T	C	T	C	C	T	C	C	T	C	C	C	C	T	C	C	C	C	C	C	T	T	T	C	T	C	T	T	T	C	C	T	C	C	C	T	C	T	T
SCRI_RS_131163	160.486	5H	A	C	C	C	C	C	C	C	C	A	C	C	C	C	C	C	C	C	C	C	C	C	A	C	C	C	C	C	C	C	C	A	C	C	C	C	C	C	C	C	C	C	C	C	C	C	A
SCRI_RS_131218	22.1671	2H	G	A	A	G	G	G	A	A	A	A	G	G	A	G	G	A	G	G	A	G	G	G	G	A	A	A	G	G	G	G	A	G	A	G	A	G	G	G	A	A	A	G	G	G	G	A	G
SCRI_RS_131225	6.75835	7H	C	C	C	C	C	C	C	C	C	C	C	C	C	C	C	C	C	C	C	C	C	C	C	C	C	C	C	C	C	C	C	C	C	C	C	C	C	C	C	C	C	C	C	C	C	C	C
SCRI_RS_131325	55.6657	2H	C	T	C	C	C	C	T	T	T	C	T	C	T	C	T	C	C	C	T	C	C	T	C	T	C	T	T	C	C	C	T	T	T	C	T	C	T	C	T	T	C	C	C	C	C	C	C
SCRI_RS_131341	52.0538	6H	A	A	A	A	A	A	A	A	A	A	A	A	A	A	A	A	A	A	A	A	A	A	A	A	A	A	A	A	A	A	A	A	A	A	A	A	A	A	A	A	A	A	A	A	A	A	G
SCRI_RS_131479	146.319	5H	A	A	A	G	A	G	A	G	A	A	G	G	G	A	G	A	G	G	G	A	G	A	A	A	A	G	G	G	A	G	G	A	A	G	G	G	A	A	A	A	G	A	G	G	G	A	A
SCRI_RS_131647	52.9037	6H	A	A	A	A	A	A	A	A	A	A	A	A	A	A	A	A	A	A	A	A	A	A	A	A	A	A	A	A	A	A	A	A	A	A	A	A	A	A	A	A	A	A	A	A	A	A	G
SCRI_RS_131671	100.637	4H	C	C	C	C	T	C	C	C	C	C	C	C	C	C	C	C	C	C	C	C	T	C	C	C	C	C	C	C	C	T	C	C	C	C	T	C	C	C	C	C	C	C	C	C	C	C	C
SCRI_RS_131897	100.425	3H	C	C	T	C	T	T	C	C	C	T	C	C	C	C	T	T	C	T	T	C	C	C	C	C	T	T	T	T	T	C	C	C	C	C	C	T	C	C	C	C	C	C	C	T	T	T	C
SCRI_RS_131977	88.5977	6H	C	C	A	C	C	C	A	C	A	C	C	C	C	A	A	C	A	C	C	A	C	C	C	C	C	C	C	C	C	C	C	C	A	C	C	A	A	C	C	C	C	C	C	A	A	C	C
SCRI_RS_131992	75.6279	6H	A	A	A	A	A	A	A	A	A	A	A	A	A	A	A	A	A	A	A	A	A	A	A	A	A	A	A	A	A	A	A	G	A	A	A	A	A	A	A	G	A	A	G	A	A	A	A
SCRI_RS_132017	9.06516	7H	T	T	C	T	T	C	C	C	T	T	C	C	C	C	T	C	C	T	C	C	C	C	T	T	C	T	C	C	C	C	T	C	C	C	T	T	T	C	T	C	C	C	C	C	C	T	C
SCRI_RS_132023	92.7054	6H	A	A	C	A	A	A	C	A	C	A	A	A	A	C	C	A	C	A	A	C	A	A	A	A	A	A	A	A	A	A	A	A	C	A	A	C	C	A	A	A	A	A	A	C	A	A	A
SCRI_RS_132028	58.2153	1H	C	C	C	C	C	C	C	T	C	C	C	C	C	C	C	C	C	C	C	C	C	C	C	C	C	C	C	C	C	C	C	C	C	C	C	C	C	C	C	C	C	C	C	C	C	C	C
SCRI_RS_132067	59.7734	4H	C	C	C	C	C	C	C	C	C	C	C	C	C	C	C	C	C	C	C	C	C	C	C	C	C	C	C	C	C	C	C	T	C	C	C	C	C	C	C	C	C	C	C	C	C	C	T
SCRI_RS_132308	152.361	5H	A	A	A	A	A	G	A	G	A	A	G	G	A	G	A	A	G	G	A	A	G	A	A	A	A	G	G	G	A	G	A	A	G	G	G	G	A	A	A	A	G	A	G	A	A	A	A
SCRI_RS_132388	7.01133	3H	A	A	A	A	A	A	A	A	A	A	A	A	A	A	A	A	A	A	A	A	A	A	A	A	A	A	A	A	A	A	A	G	A	A	A	A	A	A	A	G	A	A	G	A	A	A	A
SCRI_RS_132461	43.4844	1H	G	G	G	A	A	G	G	A	G	G	A	A	A	G	G	G	G	A	A	G	A	G	G	G	G	A	A	A	G	G	A	G	G	A	A	A	A	G	G	G	A	A	A	G	G	G	G
SCRI_RS_132472	131.941	1H	T	T	T	T	T	T	T	T	T	T	T	T	T	T	T	T	T	T	T	T	T	T	G	T	T	T	T	T	T	T	T	T	T	T	T	T	T	T	T	T	T	T	T	T	T	T	T
SCRI_RS_132586	112.04	2H	T	T	T	T	T	T	T	C	T	C	T	T	T	C	T	T	T	T	T	T	T	T	T	T	T	T	T	T	T	T	C	T	T	T	T	T	T	C	T	C	T	T	T	T	T	T	C
SCRI_RS_13262	139.236	5H	C	C	C	T	C	C	C	T	C	C	T	C	C	C	T	C	T	T	T	C	T	C	C	C	C	T	T	T	C	T	C	C	C	T	T	T	C	C	C	C	T	T	T	C	T	C	C
SCRI_RS_132654	68.4136	7H	T	T	T	T	T	T	T	T	T	T	T	T	T	T	T	T	T	C	T	C	T	C	T	T	T	T	T	C	T	T	T	T	C	C	T	T	T	T	T	T	T	T	T	T	T	T	T
SCRI_RS_132722	68.4136	7H	T	T	T	T	T	T	T	T	T	T	T	T	T	T	T	T	T	C	T	C	T	C	T	T	T	T	T	C	T	T	T	T	C	C	T	T	T	T	T	T	T	T	T	T	T	T	T
SCRI_RS_132879	70.6799	7H	T	T	T	T	T	T	T	T	T	T	T	T	T	T	T	T	T	C	T	C	T	C	T	T	T	T	T	C	T	T	T	T	C	C	T	T	T	T	T	T	T	T	T	T	T	T	T
SCRI_RS_133	72.9447	6H	T	C	C	C	C	C	C	C	C	C	C	T	C	C	C	C	C	C	C	C	C	C	T	C	C	C	C	C	C	C	C	T	C	C	C	C	C	T	C	T	C	C	T	C	C	C	T
SCRI_RS_133042	47.2222	5H	G	A	G	G	G	G	G	G	G	G	G	G	G	G	G	A	G	G	G	G	G	G	G	G	G	G	G	G	G	G	G	G	G	G	G	G	G	G	G	G	G	G	G	G	G	G	G
SCRI_RS_13318	155.556	5H	T	C	C	T	C	C	C	C	C	T	C	C	T	C	C	C	C	C	T	C	C	C	T	C	C	C	C	C	C	C	T	T	C	C	T	C	C	C	C	C	C	C	C	T	C	C	T
SCRI_RS_13320	126.806	5H	A	A	A	G	A	A	A	G	A	A	G	A	A	A	G	A	G	A	G	A	G	A	A	G	G	G	A	G	A	G	A	A	A	G	G	G	A	A	A	A	G	G	G	A	G	A	A
SCRI_RS_133367	59.915	6H	A	A	G	A	A	A	G	G	G	A	A	G	A	G	G	A	G	G	A	G	A	A	G	A	A	A	G	A	A	G	G	G	G	G	A	G	G	G	A	G	G	A	G	A	G	A	G
SCRI_RS_133377	6.30312	2H	G	G	G	A	G	G	G	A	G	A	G	G	A	A	G	G	G	G	A	G	G	G	G	G	G	G	G	G	G	A	A	G	G	G	A	G	G	A	G	A	G	A	G	A	A	G	A
SCRI_RS_133539	74.1501	2H	T	T	T	C	T	T	T	C	T	C	T	T	C	C	T	T	T	T	T	T	T	T	T	T	T	T	T	T	T	T	C	T	T	T	T	T	T	T	T	C	T	T	T	T	T	T	T
SCRI_RS_13354	70.6799	7H	T	T	T	T	T	T	T	T	T	T	T	T	T	T	T	T	T	C	T	C	T	C	T	T	T	T	T	C	T	T	T	T	C	C	T	T	T	T	T	T	T	T	T	T	T	T	T
SCRI_RS_133544	50.2125	6H	T	T	G	T	T	T	G	T	G	T	T	T	T	G	G	T	G	G	T	G	T	T	T	T	T	T	G	T	T	G	G	T	G	G	T	G	G	T	T	T	G	T	T	T	G	T	G
SCRI_RS_133600	12.0139	5H	C	C	C	C	C	C	C	C	C	C	C	C	C	C	C	C	C	C	C	C	C	C	C	C	C	C	C	C	C	C	C	C	C	C	C	C	C	C	C	C	C	C	C	C	C	C	C
SCRI_RS_133602	125.486	5H	A	A	A	A	A	A	A	A	A	A	A	A	A	A	A	A	A	A	A	A	A	A	A	A	A	A	A	A	A	A	A	A	A	A	A	A	A	G	A	G	A	A	A	A	A	A	A
SCRI_RS_133662	42.8472	5H	T	T	T	T	T	T	T	T	T	T	T	T	T	T	T	T	T	T	T	T	T	T	T	T	T	T	T	T	T	T	T	T	T	T	T	T	T	T	T	T	T	T	T	T	T	T	T
SCRI_RS_133674	41.1806	5H	A	A	C	A	C	C	A	A	C	A	C	C	A	C	C	A	C	A	C	C	C	C	C	C	C	A	C	A	C	C	A	A	C	C	A	A	A	A	A	A	C	C	A	C	C	A	C
SCRI_RS_13376	59.6317	3H	T	C	C	C	T	C	T	T	C	C	T	T	C	T	C	T	C	C	T	C	T	T	T	T	C	T	T	C	C	C	T	T	C	T	T	T	C	T	C	T	C	T	C	C	C	C	T
SCRI_RS_133777	70.9632	7H	G	G	G	G	G	G	G	G	G	G	G	G	G	G	G	G	G	A	G	A	G	A	G	G	G	G	G	A	G	G	G	G	A	A	G	G	G	G	G	G	G	G	G	G	G	G	G
SCRI_RS_13386	149.363	2H	C	T	C	T	C	C	C	T	C	T	T	C	C	T	C	T	C	C	C	C	T	T	C	C	C	T	C	T	C	T	C	C	C	C	C	T	T	T	T	C	C	C	C	C	C	T	C
SCRI_RS_133886	62.3229	1H	C	C	C	C	C	C	C	T	C	C	C	C	C	C	C	C	C	C	C	C	C	C	C	C	C	C	C	C	C	C	C	C	C	C	C	C	C	C	C	C	C	C	C	C	C	C	C
SCRI_RS_13395	44.375	5H	A	G	A	A	A	A	A	A	A	A	A	A	A	A	A	G	A	A	A	A	A	A	A	A	A	A	A	A	A	A	A	A	A	A	A	A	A	A	A	A	A	A	A	A	A	A	A
SCRI_RS_134017	76.0623	3H	C	C	C	T	T	C	T	T	T	C	T	T	C	T	C	T	C	C	T	T	T	T	T	T	C	T	T	NA	C	C	T	C	T	T	T	T	C	T	C	T	C	T	T	C	NA	C	T
SCRI_RS_134182	19.9008	4H	C	T	T	C	C	T	C	C	C	C	C	C	C	T	C	C	T	C	T	C	C	C	C	C	C	C	C	C	T	C	T	C	C	C	T	C	C	C	T	C	C	C	C	T	C	C	C
SCRI_RS_134241	125.354	2H	T	T	T	T	T	T	T	T	T	C	T	T	T	T	T	T	T	T	T	T	T	T	T	T	T	T	T	T	T	T	C	T	T	T	T	T	T	T	T	T	T	T	T	T	T	T	C
SCRI_RS_134252	147.734	2H	A	A	A	A	A	A	A	A	A	A	A	A	A	A	A	A	A	A	A	A	A	A	A	A	A	A	A	A	A	A	A	A	A	A	A	A	G	A	G	A	A	A	A	A	A	A	A
SCRI_RS_13428	1.27479	4H	A	A	A	A	A	A	A	A	G	A	G	A	A	G	G	A	A	A	A	G	A	A	A	G	G	A	G	G	A	A	A	A	A	G	A	G	A	G	A	G	G	G	A	A	A	A	G
SCRI_RS_13433	46.1756	3H	T	T	T	T	T	T	T	G	T	T	T	T	T	T	T	T	T	T	T	T	T	T	G	T	T	T	T	T	T	T	T	T	T	T	T	T	T	G	T	G	T	T	T	T	T	T	G
SCRI_RS_134358	149.931	5H	G	G	G	G	G	A	G	A	G	G	A	A	G	A	G	G	A	A	G	G	A	G	G	G	G	A	A	A	G	A	G	G	A	A	A	A	G	G	G	G	A	G	A	G	A	G	G
SCRI_RS_13460	78.8244	4H	T	T	T	C	T	T	T	T	T	C	T	T	C	T	T	T	T	T	T	T	T	T	T	T	T	T	T	T	T	C	C	C	T	T	T	T	C	T	T	T	T	T	C	T	T	T	C
SCRI_RS_134620	60.5524	4H	T	T	C	T	C	T	C	T	C	C	C	T	C	T	C	C	T	C	T	C	C	C	T	T	T	T	T	T	T	T	T	C	C	T	T	C	T	T	T	T	C	T	T	T	C	T	C
SCRI_RS_134640	84.5609	7H	C	A	A	A	A	A	A	A	A	A	A	A	A	A	A	A	A	C	A	C	A	C	C	A	A	A	A	C	A	A	A	A	C	C	A	A	A	A	A	A	A	A	A	A	A	A	A
SCRI_RS_1347	110.269	7H	G	G	G	G	G	G	G	G	G	T	T	G	T	G	T	G	G	G	G	T	G	G	T	G	T	G	T	G	G	G	T	G	G	G	G	T	T	G	G	G	G	G	G	G	G	T	G
SCRI_RS_13476	6.30312	2H	A	A	A	G	A	A	A	G	A	G	A	G	G	G	A	A	A	A	G	A	A	A	G	A	A	A	A	A	A	G	G	A	A	A	G	A	A	G	A	G	A	G	G	G	G	A	G
SCRI_RS_134797	70.6799	7H	G	G	G	G	G	G	G	G	G	G	G	G	G	G	G	G	G	A	G	A	G	A	G	G	G	G	G	A	G	G	G	G	A	A	G	G	G	G	G	G	G	G	G	G	G	G	G
SCRI_RS_134798	46.7361	5H	G	A	G	G	G	G	G	G	G	G	G	G	G	G	G	A	G	G	G	G	G	G	G	G	G	G	G	G	G	G	G	G	G	G	G	G	G	G	G	G	G	G	G	G	G	G	G
SCRI_RS_134812	76.6289	2H	A	A	A	G	A	A	A	A	A	G	A	A	G	G	A	A	A	A	A	A	A	A	A	A	A	A	A	A	A	A	G	A	A	A	A	A	A	G	A	A	A	A	A	A	A	A	A
SCRI_RS_134823	39.037	2H	T	T	T	T	T	T	T	T	T	T	T	T	T	T	T	T	T	T	T	T	T	T	T	T	T	T	T	T	T	T	T	T	T	T	T	T	T	T	T	T	T	T	T	T	T	T	C
SCRI_RS_134872	49.7167	7H	G	A	A	A	A	A	A	A	A	A	A	A	A	A	A	A	A	G	G	G	A	G	G	A	A	A	A	G	A	A	G	G	G	G	A	A	A	A	G	G	A	A	G	G	A	A	G
SCRI_RS_134956	81.2323	4H	A	G	G	A	G	G	A	G	A	A	A	A	A	G	G	G	G	A	R	A	G	A	A	G	A	G	G	G	G	A	A	A	G	A	G	A	A	G	G	G	A	G	A	R	G	A	A
SCRI_RS_135063	105.099	6H	A	A	A	A	A	C	A	A	A	A	A	A	A	A	C	C	A	C	C	C	C	A	A	C	C	C	C	C	A	A	A	A	A	C	A	A	A	A	C	A	C	C	A	A	C	A	A
SCRI_RS_135092	83.5694	1H	C	T	T	T	T	T	T	T	T	T	T	C	T	T	T	T	T	T	T	T	T	T	T	T	T	T	T	T	T	T	T	T	T	T	T	T	T	T	T	T	T	T	T	T	T	T	T
SCRI_RS_135112	89.8017	2H	T	T	T	T	T	T	T	T	T	T	T	T	T	T	T	T	T	T	T	T	T	T	T	T	T	T	T	T	T	T	T	T	T	T	T	T	T	T	T	T	T	T	T	T	T	T	T
SCRI_RS_135155	135.482	3H	C	C	C	C	C	C	C	C	C	C	C	C	C	C	C	C	C	C	C	C	C	C	C	C	C	C	C	C	C	C	C	C	C	C	C	C	C	C	C	C	C	C	C	C	C	C	T
SCRI_RS_135248	94.5467	2H	T	C	T	T	T	T	T	T	T	T	C	T	T	T	C	T	T	C	T	T	T	T	T	T	T	C	C	T	T	T	T	T	T	C	T	T	T	T	C	T	T	T	T	T	T	T	T
SCRI_RS_135365	59.4901	4H	C	C	C	T	C	C	C	T	C	C	C	T	C	C	C	C	C	C	T	C	C	C	T	C	C	C	C	C	C	T	C	C	C	C	T	C	T	T	C	T	C	C	T	C	C	C	C
SCRI_RS_135425	45.2083	5H	T	C	T	T	T	T	T	T	T	T	T	T	T	T	T	C	T	T	T	T	T	T	T	T	T	T	T	T	T	T	T	T	T	T	T	T	T	T	T	T	T	T	T	T	T	T	T
SCRI_RS_135464	50.4425	5H	T	G	G	T	G	G	T	G	G	T	G	G	T	G	G	G	G	T	G	G	G	G	G	G	G	T	G	T	G	G	T	T	G	G	T	G	T	T	T	T	G	G	G	G	G	T	G
SCRI_RS_13549	96.25	5H	A	A	A	A	A	A	A	A	A	A	A	A	A	A	A	A	A	A	A	A	A	A	A	A	A	A	A	A	A	A	A	A	A	A	A	A	A	A	A	A	A	A	A	A	A	A	A
SCRI_RS_13552	56.2323	4H	C	T	C	T	C	T	C	T	C	C	C	T	C	T	C	C	T	C	T	C	C	C	T	T	T	T	T	T	T	T	T	T	C	T	T	C	T	T	T	T	C	T	T	T	C	T	T
SCRI_RS_135581	57.6487	3H	A	A	A	A	A	A	A	A	A	A	A	A	A	A	A	A	A	A	G	A	A	A	A	A	A	A	A	A	A	A	A	A	A	A	G	A	A	A	A	A	A	G	A	G	A	A	A
SCRI_RS_135585	2.12465	2H	C	T	T	T	C	C	T	T	T	T	C	T	T	T	C	T	T	T	T	C	T	C	T	T	T	T	C	T	T	T	T	T	C	T	T	C	T	T	T	T	T	T	T	T	T	C	T
SCRI_RS_135619	40.1558	2H	G	G	G	G	G	G	G	A	G	G	G	G	G	G	G	G	G	G	G	G	G	G	G	G	G	G	G	G	G	G	G	A	G	G	G	G	G	G	G	A	G	G	G	G	G	G	A
SCRI_RS_135637	50.9915	4H	C	T	C	T	C	T	C	C	Y	C	C	C	C	T	C	Y	T	C	T	C	C	C	C	T	T	T	T	T	T	C	T	T	C	T	T	C	T	C	T	C	C	T	T	T	C	T	T
SCRI_RS_13565	80.949	2H	A	A	A	A	A	A	A	A	A	A	A	A	A	A	A	A	A	A	A	A	A	A	A	A	A	A	A	A	A	A	A	C	A	A	A	A	A	A	A	A	A	A	A	A	A	A	A
SCRI_RS_13570	106.516	7H	T	T	T	C	T	T	T	T	C	T	T	T	T	T	T	T	C	C	T	T	T	C	T	C	T	C	T	C	T	T	T	C	C	C	T	T	T	C	C	C	C	C	C	T	C	T	C
SCRI_RS_13615	2.54958	7H	G	G	A	G	G	A	A	A	G	A	A	G	A	A	G	A	A	G	A	A	A	A	G	G	A	G	A	A	A	A	G	A	A	A	G	G	G	G	G	A	A	A	A	A	A	G	A
SCRI_RS_1362	50	5H	T	C	T	T	T	T	T	T	T	T	T	T	T	T	T	C	T	T	T	T	T	T	T	T	T	T	T	T	T	T	T	T	T	T	T	T	T	T	T	T	T	T	T	T	T	T	T
SCRI_RS_136200	2.26629	2H	C	T	T	T	C	C	T	T	T	T	C	C	T	T	C	T	T	T	T	C	T	C	C	T	T	T	C	T	T	C	C	T	C	T	T	C	T	T	T	T	T	T	C	T	T	C	T
SCRI_RS_136379	127.195	2H	T	T	T	T	T	T	T	T	T	C	T	T	T	T	T	T	T	T	T	T	T	T	T	T	T	T	T	T	T	T	C	T	T	T	T	T	T	T	T	T	T	T	T	T	T	T	C
SCRI_RS_136415	167.708	5H	A	T	T	A	T	A	A	T	A	A	A	A	A	A	A	T	A	A	A	A	A	A	A	A	A	A	A	A	A	A	A	A	A	A	A	A	A	A	A	T	A	T	T	A	T	A	T
SCRI_RS_136586	93.9093	7H	C	C	T	T	T	C	T	T	T	T	T	T	T	C	T	T	T	C	T	C	T	C	C	C	T	C	T	C	T	T	T	C	C	C	T	T	T	C	C	C	T	C	C	C	C	T	C
SCRI_RS_136590	93.9093	7H	C	C	T	T	T	C	T	T	T	T	T	T	T	C	T	T	T	C	T	C	T	C	C	C	T	C	T	C	T	T	T	C	C	C	T	T	T	T	C	T	T	C	C	C	C	T	C
SCRI_RS_136604	55.0283	6H	T	T	C	T	T	T	C	C	C	T	T	T	T	C	C	T	C	C	T	C	T	T	C	T	T	T	C	T	T	C	C	C	C	C	T	C	C	C	T	C	C	T	C	T	C	T	C
SCRI_RS_136645	57.2946	4H	T	C	T	C	T	C	T	C	T	T	T	C	T	C	T	T	C	T	C	T	T	T	C	C	C	C	C	C	C	C	C	T	T	C	C	T	C	C	C	C	T	C	C	C	T	C	T
SCRI_RS_136648	59.6317	4H	C	C	C	C	C	C	C	C	C	C	C	C	C	C	C	C	C	C	C	C	C	C	C	C	C	C	C	C	C	C	C	T	C	C	C	C	C	C	C	C	C	C	C	C	C	C	T
SCRI_RS_136658	53.7535	6H	C	C	T	C	C	C	T	T	T	C	C	C	C	T	T	C	T	T	C	T	C	C	T	C	C	C	T	C	C	T	T	T	T	T	C	T	T	T	C	T	T	C	T	C	T	C	C
SCRI_RS_136777	98.5417	5H	C	C	C	C	C	C	C	C	C	C	C	C	C	C	C	C	C	C	C	C	C	C	C	C	C	C	C	C	C	C	C	C	C	C	C	C	C	C	C	C	C	C	C	C	C	C	C
SCRI_RS_136848	72.1671	6H	G	G	A	G	G	G	A	A	A	G	G	G	G	A	A	G	A	A	G	A	G	G	G	G	G	G	G	G	G	G	G	A	A	A	G	A	A	A	G	A	A	G	A	G	A	G	G
SCRI_RS_136856	95.6091	1H	A	C	C	C	C	C	C	C	C	C	C	A	C	C	C	C	C	C	C	C	C	C	C	C	C	C	C	C	C	C	C	C	C	C	C	C	C	C	C	C	C	C	C	C	C	C	C
SCRI_RS_136857	44.2361	5H	G	G	G	G	G	NA	G	G	G	G	G	G	G	G	G	G	G	G	G	G	G	G	G	G	G	G	G	G	G	G	G	G	G	G	G	G	G	G	G	G	G	G	G	G	G	G	G
SCRI_RS_136897	52.762	6H	A	A	A	A	A	A	A	A	A	A	A	A	A	A	A	A	A	A	A	A	A	A	A	A	A	A	A	A	A	A	A	A	A	A	A	A	A	A	A	A	A	A	A	A	A	A	G
SCRI_RS_136918	49.7167	7H	G	C	C	C	C	C	C	C	C	C	C	C	C	C	C	C	C	G	G	G	C	G	G	C	C	C	C	G	C	C	G	G	G	G	C	C	C	C	G	G	C	C	G	G	C	C	G
SCRI_RS_136959	37.1105	3H	T	C	C	C	T	C	T	C	C	C	T	T	C	T	C	T	C	C	T	C	T	C	C	T	T	T	T	C	C	C	T	T	C	T	C	T	C	C	C	C	C	T	C	T	C	C	C
SCRI_RS_137093	40.085	2H	C	C	C	C	C	C	C	C	C	T	C	C	C	T	C	C	C	C	C	C	C	C	C	C	C	C	C	C	C	C	C	C	C	C	C	C	C	C	C	C	C	C	C	C	C	C	C
SCRI_RS_137263	80.17	2H	A	A	A	G	A	A	A	A	A	G	A	A	G	G	A	A	A	A	A	A	A	A	A	A	A	A	A	A	A	A	G	A	A	A	A	A	A	G	A	A	A	A	A	A	A	A	A
SCRI_RS_137360	51.4041	4H	G	G	G	A	G	G	G	A	G	G	G	A	G	G	G	G	G	G	A	G	G	G	A	G	G	G	G	G	G	G	G	A	G	G	A	G	A	A	G	A	G	G	A	G	G	G	A
SCRI_RS_137364	70.3966	7H	T	T	T	T	T	T	T	T	T	T	T	T	T	T	T	T	T	G	T	G	T	G	T	T	T	T	T	G	T	T	T	T	G	G	T	T	T	T	T	T	T	T	T	T	T	T	T
SCRI_RS_137464	55.3824	6H	C	C	T	C	C	C	T	C	T	C	C	C	C	T	T	C	T	T	C	T	C	C	T	C	C	C	T	C	C	T	T	C	T	T	C	T	T	C	C	C	T	C	C	C	T	C	T
SCRI_RS_137626	52.2663	7H	A	A	A	A	A	A	A	A	A	A	A	A	A	A	A	A	A	A	A	A	A	A	A	A	A	A	A	A	A	A	A	A	A	A	A	A	A	A	A	A	A	A	A	A	A	A	A
SCRI_RS_137706	54.8867	6H	C	C	C	C	C	C	C	C	C	C	C	C	C	C	C	C	C	C	C	C	C	C	G	C	C	C	C	C	C	C	C	C	C	C	C	C	C	C	C	C	C	C	C	C	C	C	C
SCRI_RS_13780	70.3258	3H	C	A	A	C	C	A	C	A	C	A	C	A	C	C	A	C	C	A	C	C	C	C	A	C	A	C	C	A	A	A	C	C	C	C	C	C	C	A	C	C	A	C	A	A	C	A	A
SCRI_RS_137824	60.6232	6H	G	G	G	G	G	G	G	C	G	G	G	C	G	G	G	G	G	G	G	G	G	G	C	G	G	G	G	G	G	G	G	C	G	G	G	G	G	C	G	C	G	G	C	G	G	G	C
SCRI_RS_137825	117.393	2H	T	C	T	C	T	T	T	T	T	C	C	T	T	C	T	T	C	C	T	T	C	T	T	T	T	C	T	T	T	T	C	T	T	C	T	T	T	T	C	T	T	T	T	T	T	T	C
SCRI_RS_137870	74.1501	6H	T	C	C	C	C	C	C	T	C	C	C	T	C	C	C	C	C	C	C	C	C	C	T	C	C	C	C	C	C	C	C	T	C	C	C	C	C	T	C	T	C	C	T	C	C	C	T
SCRI_RS_137893	49.6528	5H	C	T	C	C	C	C	C	C	C	C	C	C	C	C	C	T	C	C	C	C	C	C	C	C	C	C	C	C	C	C	C	C	C	C	C	C	C	C	C	C	C	C	C	C	C	C	C
SCRI_RS_137934	58.9943	3H	C	A	A	A	C	A	C	C	A	A	C	C	A	C	A	C	A	A	C	A	C	C	C	C	A	C	C	A	A	A	C	C	A	C	C	C	A	C	A	C	A	C	A	A	A	A	C
SCRI_RS_137940	44.2361	5H	A	G	A	A	A	A	A	A	A	A	A	A	A	A	A	G	A	A	A	A	A	A	A	A	A	A	A	A	A	A	A	A	A	A	A	A	A	A	A	A	A	A	A	A	A	A	A
SCRI_RS_137983	9.06516	7H	G	G	A	G	G	A	A	A	G	G	A	A	A	A	G	A	A	G	A	A	A	A	G	G	A	G	A	A	A	A	G	A	A	A	G	G	G	A	G	A	A	A	A	A	A	G	A
SCRI_RS_138001	55.5241	6H	G	G	A	G	G	G	A	G	A	G	G	G	G	A	A	G	A	A	G	A	G	G	G	G	G	G	A	G	G	A	A	G	A	A	G	A	A	G	G	G	A	G	G	G	A	G	G
SCRI_RS_138029	138.681	5H	C	C	C	T	C	C	C	T	C	C	T	C	C	C	T	C	T	T	T	C	T	C	C	C	C	T	T	T	C	T	C	C	C	T	T	T	C	C	C	C	T	T	T	C	T	C	C
SCRI_RS_138111	52.9745	7H	G	G	G	G	G	G	G	G	G	G	G	G	G	G	G	G	G	G	G	G	G	G	G	G	G	G	G	G	G	G	G	G	G	G	G	G	G	G	G	G	G	G	G	G	G	G	G
SCRI_RS_138118	53.4703	1H	C	C	C	T	C	C	C	C	C	C	C	C	T	C	C	C	C	C	T	C	C	C	C	C	C	C	C	C	C	C	C	C	C	C	T	C	C	C	C	C	C	C	T	C	C	C	C
SCRI_RS_138142	24.3272	7H	C	C	C	C	C	C	C	T	C	C	C	C	C	C	C	C	C	C	C	C	C	C	C	C	C	C	C	C	C	C	C	C	C	C	C	C	C	C	C	T	C	C	C	C	C	C	T
SCRI_RS_13815	74.1501	6H	T	C	C	C	C	C	C	T	C	C	C	T	C	C	C	C	C	C	C	C	C	C	T	C	C	C	C	C	C	C	C	T	C	C	C	C	C	T	C	T	C	C	T	C	C	C	T
SCRI_RS_138188	115.935	6H	T	C	C	C	T	T	C	C	C	C	C	T	C	C	C	C	C	C	T	C	T	C	C	C	C	C	C	C	C	C	C	T	C	C	C	C	C	C	T	C	C	C	C	C	C	C	C
SCRI_RS_138193	87.9603	3H	C	C	C	C	C	C	C	T	C	C	C	C	C	C	C	C	C	C	C	C	C	C	C	C	C	C	C	C	C	C	C	C	C	C	C	C	C	T	C	C	C	C	C	C	C	C	C
SCRI_RS_138253	55.0283	6H	G	G	G	G	G	G	G	A	G	G	G	G	G	G	G	G	G	G	G	G	G	G	A	G	G	G	G	G	G	G	G	A	G	G	G	G	G	A	G	A	G	G	A	G	G	G	G
SCRI_RS_138291	62.5354	3H	A	G	G	G	A	G	A	A	A	G	A	A	G	A	G	A	G	G	A	G	A	A	A	A	G	A	A	G	G	G	A	A	A	A	A	A	G	A	G	A	G	A	G	G	G	G	A
SCRI_RS_138295	115.014	6H	G	A	A	A	G	G	A	G	A	A	A	G	A	A	G	A	A	G	G	G	G	A	A	G	G	G	G	G	A	A	A	G	A	G	A	A	A	G	G	A	G	G	G	A	G	A	G
SCRI_RS_1383	119.972	7H	G	G	A	G	A	G	A	G	A	G	G	G	G	G	G	G	A	A	G	G	A	A	G	A	G	A	G	A	A	G	G	G	A	A	G	A	G	A	A	A	A	A	A	G	A	G	A
SCRI_RS_138317	109.207	3H	C	C	C	C	C	C	C	C	C	C	C	C	C	C	C	C	C	C	C	C	C	C	C	C	C	C	C	C	C	C	C	T	C	C	C	C	C	C	C	C	C	C	C	C	C	C	C
SCRI_RS_138320	135.765	2H	A	G	A	G	A	A	G	A	A	G	G	G	A	G	A	G	G	A	A	A	G	G	G	A	G	G	A	G	A	G	A	G	A	G	A	G	G	G	G	G	A	A	A	A	A	G	G
SCRI_RS_138457	29.8159	7H	A	C	C	A	C	C	C	C	C	A	C	A	C	C	C	C	C	A	C	A	C	A	A	C	C	A	C	C	C	C	A	A	A	C	A	C	A	A	A	C	C	C	A	C	C	A	C
SCRI_RS_138463	82.6487	2H	A	A	A	A	A	A	A	A	A	A	A	A	A	A	A	A	A	A	A	A	A	A	A	A	A	A	A	A	A	A	A	A	A	A	A	A	A	A	A	A	A	A	A	A	A	A	A
SCRI_RS_138529	55.3824	6H	T	T	T	T	T	T	T	C	T	T	T	T	T	T	T	T	T	T	T	T	T	T	C	T	T	T	T	T	T	T	T	C	T	T	T	T	T	C	T	C	T	T	C	T	T	T	C
SCRI_RS_138556	24.5042	6H	C	T	C	C	C	C	C	C	T	C	C	C	C	T	C	T	T	C	C	C	T	T	T	T	T	C	T	T	C	T	T	T	T	T	T	T	C	T	T	C	T	C	C	C	T	C	C
SCRI_RS_1386	51.4583	5H	A	G	A	A	G	A	A	A	A	A	A	A	A	A	A	G	A	A	A	A	A	A	A	A	A	A	A	A	A	A	A	A	A	A	A	A	A	A	A	A	A	A	A	A	A	A	A
SCRI_RS_138608	143.819	5H	G	G	G	C	G	G	G	C	G	G	C	G	G	G	C	G	C	C	G	G	C	G	G	G	G	C	C	C	G	C	G	G	G	C	C	C	G	G	G	G	C	G	C	G	C	G	G
SCRI_RS_138629	125.082	1H	G	G	G	A	A	G	A	G	G	G	G	G	G	G	A	G	G	G	G	G	A	G	A	A	G	G	A	G	A	A	G	G	A	A	G	A	A	G	G	G	G	A	G	G	A	A	G
SCRI_RS_13871	120.68	3H	A	A	A	A	A	A	A	A	A	A	A	A	A	A	A	A	A	A	A	A	A	A	A	A	A	A	A	A	A	A	A	C	A	A	A	A	A	A	A	A	A	A	A	A	A	A	A
SCRI_RS_138715	110.269	7H	C	C	T	T	T	C	T	T	T	T	T	C	T	C	T	C	T	T	T	T	T	T	T	T	T	T	T	T	T	C	T	T	T	T	T	T	T	T	T	T	T	T	T	T	T	T	T
SCRI_RS_138727	42.9861	5H	T	T	T	T	T	T	T	T	T	T	T	T	T	T	T	T	T	T	T	T	T	T	T	T	T	T	T	T	T	T	T	T	T	T	T	T	T	T	T	T	T	T	T	T	T	T	T
SCRI_RS_138735	142.708	5H	A	A	A	G	A	A	A	G	A	A	G	A	A	A	G	A	G	G	A	A	G	A	A	A	A	G	G	G	A	G	A	A	A	G	G	G	A	A	A	A	G	G	G	A	G	A	A
SCRI_RS_13882	161.25	5H	C	T	T	T	T	T	T	T	T	C	T	T	T	T	T	T	T	T	T	T	T	T	C	T	T	T	T	T	T	T	T	C	T	T	T	T	T	T	T	T	T	T	T	T	T	T	C
SCRI_RS_138835	83.6402	4H	A	A	A	A	G	A	A	A	A	A	A	A	A	A	A	A	A	A	A	A	G	A	A	A	A	A	A	A	A	A	A	A	A	A	G	A	A	A	A	A	A	A	A	A	A	A	A
SCRI_RS_138848	149.363	2H	G	C	G	C	G	G	G	C	G	C	C	G	G	C	G	C	G	G	G	G	C	C	G	G	G	C	G	C	G	C	G	G	G	G	G	C	G	C	G	G	G	G	G	G	G	C	G
SCRI_RS_138888	55.6657	2H	A	A	G	A	G	G	A	A	A	G	A	A	A	G	A	G	A	A	A	A	G	A	A	A	A	A	A	A	G	A	A	A	A	A	A	A	A	A	A	A	A	G	A	A	G	A	A
SCRI_RS_138918	52.03	3H	A	G	G	G	A	G	A	A	G	G	A	A	G	A	G	A	G	G	G	G	A	A	A	A	G	A	A	G	G	G	A	A	G	A	G	A	G	A	G	A	G	G	G	G	G	G	A
SCRI_RS_138933	125.625	5H	C	C	C	T	C	C	C	T	C	C	T	C	C	C	T	C	T	C	T	C	T	C	C	T	T	T	C	T	C	T	C	C	C	T	T	T	C	C	C	C	T	T	T	C	T	C	C
SCRI_RS_138977	8.56941	6H	G	G	G	G	G	G	G	G	G	G	G	G	G	G	G	G	G	G	G	G	G	G	G	G	G	G	G	G	G	G	G	G	G	G	G	G	G	G	G	G	G	G	G	G	G	G	G
SCRI_RS_138983	98.6544	3H	A	C	C	C	C	C	C	A	C	C	C	A	C	C	C	C	A	C	C	C	C	C	C	C	C	C	C	C	C	C	C	A	C	C	C	C	A	A	A	C	C	C	C	C	C	C	C
SCRI_RS_13902	43.9583	5H	C	C	C	C	C	C	C	C	C	C	C	C	C	C	C	C	C	C	C	C	C	C	C	C	C	C	C	C	C	C	C	C	C	C	C	C	C	C	C	C	C	C	C	C	C	C	C
SCRI_RS_139079	22.238	4H	G	A	A	A	G	A	G	G	G	A	A	G	A	A	A	G	A	G	A	A	G	G	G	A	A	G	A	A	A	A	A	G	G	A	A	A	A	G	A	G	G	A	A	A	G	G	G
SCRI_RS_139106	146.388	2H	G	G	G	G	G	G	G	G	G	G	G	G	G	G	G	G	A	G	G	G	G	G	G	G	G	G	G	G	G	G	G	G	G	G	G	G	A	G	A	G	G	G	G	G	G	G	G
SCRI_RS_13914	161.111	5H	T	T	T	T	T	T	T	T	T	T	T	T	T	T	T	T	T	T	T	T	T	T	T	T	T	T	T	T	T	T	T	T	T	T	T	T	T	T	T	T	T	T	T	T	T	T	T
SCRI_RS_139193	75.5666	2H	G	G	G	A	G	G	G	G	G	A	G	G	A	A	G	G	G	G	G	G	G	G	G	G	G	G	G	G	G	G	A	G	G	G	G	G	G	A	G	G	G	G	G	G	G	G	G
SCRI_RS_13921	57.8179	4H	C	C	C	C	C	C	C	C	C	C	C	C	C	C	C	C	C	C	C	C	C	C	C	C	C	C	C	C	C	C	C	T	C	C	C	C	C	C	C	C	C	C	C	C	C	C	T
SCRI_RS_139220	18.4844	1H	G	A	A	G	G	A	G	A	G	G	G	G	G	G	G	G	A	G	G	G	A	G	G	G	G	G	G	G	A	G	G	G	G	G	G	G	A	A	A	A	G	G	G	G	G	G	G
SCRI_RS_13927	70.6799	7H	A	A	A	A	A	A	A	A	A	A	A	A	A	A	A	A	A	C	A	C	A	C	A	A	A	A	A	C	A	A	A	A	C	C	A	A	A	A	A	A	A	A	A	A	A	A	A
SCRI_RS_139297	78.1161	6H	G	G	A	G	G	G	A	G	A	G	G	G	G	A	A	G	A	G	G	A	G	G	G	G	G	G	G	G	G	G	G	A	A	A	G	A	A	G	G	A	A	G	A	G	A	G	G
SCRI_RS_139449	62.3938	3H	G	C	C	C	G	C	G	G	G	C	G	G	C	G	C	G	C	C	G	C	G	G	G	G	C	G	G	C	C	C	G	G	G	G	G	G	C	G	C	G	C	G	C	C	C	C	G
SCRI_RS_139451	45.9632	6H	G	G	A	G	G	G	A	G	A	G	G	G	G	A	A	G	A	A	G	A	G	G	G	A	G	G	A	G	G	A	G	G	A	A	G	A	G	G	A	G	A	G	G	G	G	G	G
SCRI_RS_139480	70.9632	7H	G	G	G	G	G	G	G	G	G	G	G	G	G	G	G	G	G	A	G	A	G	A	G	G	G	G	G	A	G	G	G	G	A	A	G	G	G	G	G	G	G	G	G	G	G	G	G
SCRI_RS_139563	13.3144	7H	T	C	C	C	C	C	C	C	C	C	C	T	C	C	C	C	C	C	C	C	C	C	T	C	C	C	C	C	C	C	C	C	C	C	C	C	C	T	C	C	C	C	C	C	C	C	C
SCRI_RS_1396	50.8499	4H	C	C	C	C	C	C	C	T	C	C	C	T	C	C	C	C	C	C	C	C	C	C	T	C	C	C	C	C	C	C	C	C	C	C	C	C	C	T	C	T	C	C	C	C	C	C	C
SCRI_RS_13960	95.9028	5H	C	C	C	C	C	C	C	C	C	C	C	C	C	C	C	C	C	C	C	C	C	C	C	C	C	C	C	C	C	C	C	C	C	C	C	C	C	C	C	C	C	C	T	C	C	C	C
SCRI_RS_13964	47.1528	5H	T	G	T	T	T	T	T	T	T	T	T	T	T	T	T	G	T	T	T	T	T	T	T	T	T	T	T	T	T	T	T	T	T	T	T	T	T	T	T	T	T	T	T	T	T	T	T
SCRI_RS_139708	2.19547	2H	C	A	A	A	C	C	A	A	A	A	C	A	A	A	C	A	A	A	A	C	A	C	A	A	A	A	C	A	A	A	A	A	C	A	A	C	A	A	A	A	A	A	A	A	A	C	A
SCRI_RS_13972	18.272	1H	G	G	G	G	G	G	A	A	G	G	G	G	G	G	G	G	G	G	G	G	G	A	G	A	G	A	G	G	G	G	G	A	A	A	G	G	G	A	G	A	G	G	G	A	G	A	A
SCRI_RS_139733	103.824	1H	G	A	A	A	A	A	A	A	A	A	A	G	A	A	A	A	A	A	A	A	A	A	A	A	A	A	A	A	A	A	A	A	A	A	A	A	A	A	A	A	A	A	A	A	A	A	A
SCRI_RS_139762	23.3003	7H	C	C	C	C	C	C	C	C	C	C	C	C	C	C	C	C	C	C	C	C	C	C	C	C	C	C	C	C	C	C	C	C	C	C	C	C	C	C	C	C	C	C	C	C	C	C	C
SCRI_RS_1398	61.898	3H	C	T	T	T	C	T	C	C	C	T	C	C	T	C	T	C	T	T	C	T	C	C	C	C	T	C	C	T	T	T	C	C	C	C	C	C	T	C	T	C	T	C	T	T	T	T	C
SCRI_RS_139806	63.3853	4H	A	A	A	G	A	A	A	A	A	A	A	A	A	A	A	A	A	A	G	A	A	A	A	A	A	A	A	A	A	G	A	G	A	A	G	A	G	A	A	A	A	A	G	A	A	A	G
SCRI_RS_139808	97.3088	7H	C	T	T	T	T	T	T	T	T	T	T	C	T	C	T	T	T	T	T	T	T	T	C	T	T	T	T	T	T	T	T	C	T	T	T	T	T	T	T	T	T	T	T	T	T	T	T
SCRI_RS_139840	119.759	2H	C	C	C	C	C	C	C	C	C	T	C	C	C	C	C	C	C	C	C	C	C	C	C	C	C	C	C	C	C	C	T	C	C	C	C	C	C	C	C	C	C	C	C	C	C	C	T
SCRI_RS_139876	150.013	3H	G	C	C	G	G	C	G	C	C	G	C	G	G	G	C	C	C	C	C	C	G	C	G	G	G	G	C	G	G	G	G	G	C	G	G	C	C	G	C	G	G	C	C	G	C	C	C
SCRI_RS_139937	65.864	6H	A	A	A	A	A	A	A	A	A	A	A	A	A	A	A	A	A	A	A	A	A	A	A	A	A	A	A	A	A	A	A	A	A	A	A	A	A	A	A	A	A	A	A	A	A	A	A
SCRI_RS_139962	64.8017	7H	G	A	A	A	A	G	A	A	A	A	A	A	G	A	A	A	A	G	G	G	A	G	G	A	A	A	A	G	A	A	G	G	G	G	A	A	A	A	G	G	A	A	G	G	A	A	G
SCRI_RS_139987	91.6452	6H	C	C	A	C	C	C	A	C	A	C	C	C	C	A	A	C	A	C	C	A	C	C	C	C	C	C	C	C	C	C	C	A	A	A	C	A	A	C	C	A	A	C	A	A	A	C	C
SCRI_RS_140037	75.779	6H	C	C	C	C	C	C	C	C	C	C	C	C	C	C	C	C	C	C	C	C	C	C	C	C	C	C	C	C	C	C	C	T	C	C	C	C	C	C	C	T	C	C	T	C	C	C	C
SCRI_RS_140043	93.8179	3H	C	T	C	T	C	C	T	C	T	C	T	C	T	T	C	C	C	C	C	T	T	T	T	T	C	C	C	C	C	T	T	C	T	T	T	C	C	C	C	T	C	T	T	C	C	C	T
SCRI_RS_140054	85.5556	5H	C	T	T	T	T	T	C	C	T	C	T	T	C	C	T	T	T	C	T	T	T	T	T	T	T	T	T	T	T	T	T	C	T	T	T	T	C	C	C	C	T	T	C	C	T	C	C
SCRI_RS_140096	24.1501	7H	T	T	T	T	T	T	T	C	T	T	T	T	T	T	T	T	T	T	T	T	T	T	T	T	T	T	T	T	T	T	T	T	T	T	T	T	T	T	T	C	T	T	T	T	T	T	C
SCRI_RS_140155	67.9178	6H	C	C	A	C	C	C	A	A	A	C	C	C	C	A	A	C	A	A	C	A	C	C	C	C	C	C	A	C	C	C	A	A	A	A	C	A	A	A	C	A	A	C	A	C	A	C	C
SCRI_RS_140250	5.73943	7H	A	A	A	A	A	A	A	G	A	A	A	A	A	A	A	A	A	A	A	A	A	A	A	A	A	A	A	A	A	A	A	A	A	A	A	A	A	A	A	G	A	A	G	A	A	A	G
SCRI_RS_140294	62.5	5H	T	T	C	T	T	T	T	C	C	T	C	T	T	C	C	T	C	T	C	C	C	C	T	C	C	T	C	C	C	C	T	T	C	C	T	C	T	T	T	T	C	C	T	C	C	T	C
SCRI_RS_140349	62.5354	4H	A	A	C	C	C	C	C	A	C	C	C	A	C	A	C	C	A	C	C	C	C	C	A	A	A	A	A	A	A	C	A	C	C	A	C	C	C	A	A	A	C	A	C	A	C	A	C
SCRI_RS_140356	129.653	5H	T	T	T	C	T	T	C	C	C	T	C	T	T	T	C	T	C	C	C	C	C	C	T	C	C	C	C	C	T	C	T	T	C	C	C	C	T	C	T	C	C	C	C	C	C	C	C
SCRI_RS_140481	6.75835	7H	A	A	A	A	A	A	A	C	A	A	A	A	A	A	A	A	A	A	A	A	A	A	A	A	A	A	A	A	A	A	A	A	A	A	A	A	A	C	A	C	A	A	C	A	A	A	C
SCRI_RS_140553	68.0595	7H	T	T	T	T	T	T	T	T	T	T	T	T	T	T	T	T	T	G	T	G	T	G	T	T	T	T	T	G	T	T	T	T	G	G	T	T	T	T	T	T	T	T	T	T	T	T	T
SCRI_RS_140586	51.4041	4H	G	G	G	A	G	G	G	A	G	G	G	A	G	G	G	G	G	G	A	G	G	G	A	G	G	G	G	G	G	G	G	A	G	G	A	G	A	A	G	A	G	G	A	G	G	G	A
SCRI_RS_140640	59.915	6H	G	G	A	G	G	G	A	A	A	G	G	A	G	A	A	G	A	A	G	A	G	G	A	G	G	G	A	G	G	A	A	A	A	A	G	A	A	A	G	A	A	G	A	G	A	G	A
SCRI_RS_140746	120.397	7H	T	T	C	T	C	T	T	T	T	T	T	T	T	T	T	T	T	T	T	T	C	T	T	T	T	T	T	T	C	T	T	T	T	T	T	T	T	T	T	T	T	T	T	T	T	T	T
BOPA1_7523_440	125.833	5H	A	G	G	G	G	G	G	A	G	G	G	A	G	G	G	G	G	G	G	G	G	G	A	G	G	G	G	G	G	G	G	A	G	G	G	G	G	G	G	A	G	G	G	G	G	G	G
SCRI_RS_140831	28.9753	7H	T	C	C	T	C	C	C	C	C	T	C	T	C	C	C	C	C	T	C	T	C	T	T	C	C	T	C	C	C	C	T	T	T	C	T	C	T	T	T	C	C	C	T	C	C	T	C
SCRI_RS_140837	41.9263	1H	A	A	A	G	G	A	A	A	A	A	G	A	G	A	A	A	A	G	G	A	G	A	A	A	A	G	G	G	A	A	G	A	A	G	G	G	G	G	A	G	G	G	G	A	A	A	A
SCRI_RS_14089	134.722	5H	G	G	G	G	G	G	A	G	A	G	G	G	G	G	G	G	G	G	G	A	G	A	G	A	A	G	G	G	G	G	G	G	A	G	G	G	G	A	G	A	G	G	G	A	G	A	A
SCRI_RS_140931	146.53	2H	C	C	C	C	C	C	C	C	C	C	C	C	C	C	C	C	C	C	C	C	C	C	C	C	C	C	C	C	C	C	C	C	C	C	C	C	A	C	A	C	C	C	C	C	C	C	C
SCRI_RS_140963	111.967	4H	T	C	C	C	C	C	C	T	C	T	C	T	T	T	C	C	T	C	T	C	C	C	T	C	C	C	C	C	C	T	T	T	C	C	T	C	C	C	C	C	C	C	T	T	C	C	C
SCRI_RS_14097	107.569	5H	A	A	A	A	A	A	A	A	A	A	A	A	A	A	A	A	A	A	A	A	A	A	G	A	A	A	A	A	A	A	A	A	A	A	A	A	A	A	A	A	A	A	A	A	A	A	A
SCRI_RS_140972	91.2121	2H	G	T	G	G	G	G	G	G	G	G	T	G	G	G	T	G	G	G	G	G	G	G	G	G	G	T	T	G	G	G	G	G	G	T	G	G	G	G	T	G	G	G	G	G	G	G	G
SCRI_RS_14107	133.286	3H	C	T	T	C	T	C	T	C	T	T	C	C	T	C	T	T	T	T	T	T	C	C	C	T	C	C	T	C	T	T	T	T	C	T	C	T	T	C	T	C	C	T	C	C	T	T	C
SCRI_RS_141081	46.1756	3H	C	C	C	C	C	C	C	A	C	C	C	C	C	C	C	C	C	C	C	C	C	C	A	C	C	C	C	C	C	C	C	C	C	C	C	C	C	A	C	A	C	C	C	C	C	C	A
SCRI_RS_141140	43.0595	1H	G	G	G	T	T	G	G	G	G	G	T	G	T	G	G	G	G	T	T	G	T	G	G	G	G	T	T	T	G	G	T	G	G	T	T	T	T	G	G	G	T	T	T	G	G	G	G
SCRI_RS_141164	70.6799	7H	C	C	C	C	C	C	C	C	C	C	C	C	C	C	C	C	C	A	C	A	C	A	C	C	C	C	C	A	C	C	C	C	A	A	C	C	C	C	C	C	C	C	C	C	C	C	C
SCRI_RS_141166	51.204	3H	T	C	C	C	T	C	T	C	C	C	T	C	C	T	C	T	C	C	T	C	T	T	C	T	C	T	T	C	C	C	T	C	C	T	T	T	C	C	C	C	C	T	C	T	C	C	C
SCRI_RS_141171	40.5807	3H	C	T	T	T	C	T	C	T	T	T	C	C	T	T	T	C	T	T	T	T	C	C	T	C	T	C	C	T	T	T	T	T	T	C	T	C	T	T	T	T	T	T	T	T	T	T	T
SCRI_RS_14119	137.252	7H	G	G	A	A	G	A	G	G	G	G	G	A	G	A	G	A	A	G	G	G	G	G	G	G	G	G	G	G	G	G	G	A	G	G	G	G	G	G	G	G	G	G	G	G	A	G	G
SCRI_RS_141195	102.975	3H	C	C	C	C	C	C	C	C	C	C	C	C	C	C	C	C	C	C	C	C	C	C	T	C	C	C	C	C	C	C	C	C	C	C	C	C	C	C	C	C	C	C	C	C	C	C	T
SCRI_RS_141214	83.166	4H	G	A	A	A	G	A	A	A	A	A	A	G	A	A	A	A	A	A	A	A	G	A	G	A	A	A	A	A	A	G	A	A	A	A	G	A	A	A	A	A	A	A	A	A	A	A	A
SCRI_RS_141226	167.917	5H	A	A	A	A	A	G	G	A	G	A	G	G	G	G	G	A	G	G	G	G	G	G	A	G	G	G	G	G	G	G	A	G	G	G	G	G	G	G	G	A	G	A	A	G	A	G	A
SCRI_RS_141271	151.875	5H	C	C	C	T	C	T	C	T	C	C	T	T	T	T	C	C	T	T	T	C	T	C	C	C	C	T	T	T	C	T	T	C	T	T	T	T	C	C	C	C	T	C	T	T	T	C	C
SCRI_RS_141314	169.375	5H	T	G	G	G	G	T	T	G	T	T	T	T	T	T	T	G	T	T	T	T	T	T	T	T	T	T	T	T	T	T	G	T	T	T	T	T	T	T	T	G	T	G	G	T	G	T	T
SCRI_RS_141322	130.807	1H	G	G	G	G	G	G	G	G	G	G	G	G	G	G	G	G	G	G	G	G	G	G	G	G	G	G	G	G	G	G	G	G	G	G	G	G	G	G	G	G	G	G	G	G	G	G	G
SCRI_RS_141421	100.071	1H	A	T	T	A	A	T	T	T	T	A	A	A	A	T	T	T	T	T	A	T	A	T	A	A	T	A	A	T	T	T	T	T	A	A	T	A	A	A	T	A	T	A	A	A	T	T	T
SCRI_RS_141429	43.6261	6H	T	T	C	T	T	T	C	T	C	T	T	T	T	C	C	T	C	C	T	C	T	T	C	C	T	T	C	T	T	C	C	C	C	C	T	C	T	C	C	C	C	T	C	T	C	T	T
SCRI_RS_141470	128.683	7H	G	T	T	T	T	T	T	G	G	G	G	T	T	T	G	T	T	T	G	G	T	T	G	T	G	T	G	T	T	G	G	T	G	T	G	T	G	G	T	T	T	T	T	G	T	G	G
SCRI_RS_141564	12.1105	2H	G	A	A	A	A	A	A	A	A	A	A	A	A	A	A	A	A	A	A	A	A	A	A	A	A	A	A	A	A	A	A	A	A	A	A	A	A	A	A	A	A	A	G	A	A	A	A
SCRI_RS_141591	1.73611	5H	NA	C	C	G	C	C	G	C	G	G	G	G	C	C	G	C	C	G	C	C	C	G	G	G	G	G	G	C	C	C	C	G	C	C	C	G	C	C	C	G	C	C	C	C	G	G	C
SCRI_RS_141634	159.792	5H	C	C	C	T	C	T	C	T	C	C	T	T	T	T	C	C	T	T	T	C	T	C	C	C	C	T	T	T	T	T	T	C	C	T	T	C	C	C	T	C	T	C	T	T	C	C	C
SCRI_RS_141655	41.8555	2H	G	A	G	G	G	G	A	G	A	G	A	G	A	G	A	A	A	A	A	A	G	A	G	A	A	A	A	A	G	G	A	A	A	A	A	A	A	G	A	G	A	A	A	A	A	A	G
SCRI_RS_14173	70.9632	7H	A	A	A	A	A	A	A	A	A	A	A	A	A	A	A	A	A	G	A	G	A	G	A	A	A	A	A	G	A	A	A	A	G	G	A	A	A	A	A	A	A	A	A	A	A	A	A
SCRI_RS_141730	54.3201	4H	A	C	A	C	A	C	A	C	A	A	A	C	A	C	A	A	C	A	C	A	A	A	C	C	C	C	C	C	C	C	C	A	A	C	C	A	C	C	C	C	A	C	C	C	A	C	A
SCRI_RS_141732	97.238	7H	G	A	G	G	G	A	G	G	G	G	G	A	G	G	G	G	G	A	G	A	G	A	G	A	G	A	G	A	G	G	G	A	A	A	G	G	G	G	A	G	G	A	A	A	A	G	A
SCRI_RS_141753	7.93201	2H	A	G	G	A	A	A	G	A	G	A	A	G	A	G	A	G	G	G	A	A	G	A	G	G	G	G	A	A	G	G	G	G	A	G	A	A	G	G	G	A	G	G	G	G	G	A	G
SCRI_RS_141771	8.56941	2H	T	T	T	T	T	T	T	T	T	T	T	C	T	T	T	T	T	T	T	T	T	T	C	T	T	T	T	T	T	T	T	T	T	T	T	T	T	T	T	T	T	T	C	T	T	T	T
SCRI_RS_141803	101.558	4H	G	A	A	A	A	A	G	A	A	G	G	G	G	A	G	A	A	G	A	G	A	G	G	A	G	A	A	G	A	A	G	G	A	G	A	G	G	A	A	G	G	A	G	A	A	G	G
SCRI_RS_141842	10.1275	6H	A	C	C	A	C	C	C	C	C	C	C	A	A	C	C	C	C	C	C	C	C	C	C	C	C	C	C	C	C	C	C	C	C	C	C	C	C	C	C	C	C	C	C	C	C	C	C
SCRI_RS_141874	55.5241	2H	A	A	G	A	G	G	A	A	A	G	A	A	A	G	A	G	A	A	A	A	G	A	A	A	A	A	A	A	G	A	A	A	A	A	A	A	A	A	A	A	A	G	A	A	G	A	A
SCRI_RS_142177	111.967	4H	T	T	T	C	C	T	C	T	T	C	T	T	C	C	T	C	C	C	C	T	T	C	T	C	C	T	T	C	T	C	C	C	T	C	C	C	C	T	C	T	C	T	T	C	T	T	C
SCRI_RS_142188	94.83	2H	A	A	A	G	A	A	A	A	A	G	A	A	G	G	A	A	A	A	A	A	A	A	A	A	A	A	A	A	A	A	G	G	A	A	A	A	A	G	A	A	A	A	A	A	A	A	A
SCRI_RS_142217	97.7083	5H	G	A	G	A	G	G	G	A	A	A	A	G	G	A	A	G	A	G	A	A	A	A	A	A	G	A	G	A	G	A	A	G	G	A	A	A	G	A	G	A	A	A	A	G	G	G	A
SCRI_RS_14227	27.5496	1H	C	T	T	C	C	T	C	C	C	C	C	C	C	C	C	T	T	C	C	C	C	C	C	C	C	C	C	C	T	C	C	C	C	C	C	C	T	C	T	C	C	C	C	C	C	C	C
SCRI_RS_142282	93.0595	1H	G	T	T	T	T	T	T	T	T	T	T	G	T	T	T	T	T	T	T	T	T	T	T	T	T	T	T	T	T	T	T	T	T	T	T	T	T	T	T	T	T	T	T	T	T	T	T
SCRI_RS_142314	123.513	2H	C	C	C	C	C	C	C	C	C	T	C	C	C	C	C	C	C	C	C	C	C	C	C	C	C	C	C	C	C	C	T	C	C	C	C	C	C	C	C	C	C	C	C	C	C	C	T
SCRI_RS_142442	51.204	3H	A	G	G	G	A	G	A	G	G	G	A	G	G	A	G	A	G	G	G	G	A	A	G	A	G	A	A	G	G	G	A	G	G	A	G	A	G	G	G	G	G	G	G	G	G	G	G
SCRI_RS_142506	49.0793	6H	G	G	C	G	G	G	C	C	C	G	G	G	G	C	C	G	C	C	G	C	G	G	G	G	G	G	C	G	G	C	C	C	C	C	G	C	C	C	G	C	C	G	C	G	C	G	C
SCRI_RS_142541	55.5241	6H	T	T	T	T	T	T	T	C	T	T	T	T	T	T	T	T	T	T	T	T	T	T	C	T	T	T	T	T	T	T	T	C	T	T	T	T	T	C	T	C	T	T	C	T	T	T	C
SCRI_RS_142621	89.8017	2H	G	G	G	G	G	G	G	G	G	G	G	G	G	G	G	G	G	G	G	G	G	G	G	G	G	G	G	G	G	G	G	G	G	G	G	G	G	G	G	G	G	G	G	G	G	G	G
SCRI_RS_142727	54.8867	6H	T	T	T	T	T	T	T	C	T	T	T	T	T	T	T	T	T	T	T	T	T	T	C	T	T	T	T	T	T	T	T	C	T	T	T	T	T	C	T	C	T	T	C	T	T	T	T
SCRI_RS_142767	55.0283	6H	C	C	C	C	C	C	C	T	C	C	C	C	C	C	C	C	C	C	C	C	C	C	T	C	C	C	C	C	C	C	C	T	C	C	C	C	C	T	C	T	C	C	T	C	C	C	T
SCRI_RS_142792	111.967	4H	C	T	T	T	T	T	T	C	T	T	T	C	C	C	T	T	C	T	C	T	T	T	C	T	T	T	T	T	T	C	T	T	T	T	C	T	T	C	T	C	T	T	C	C	T	T	T
SCRI_RS_142851	2.19547	2H	C	C	C	C	C	C	C	C	C	C	C	T	C	C	C	C	C	C	C	C	C	C	T	C	C	C	C	C	C	T	T	C	C	C	C	C	C	C	C	C	C	C	T	C	C	C	C
SCRI_RS_1429	10.1275	6H	A	G	G	A	G	G	G	G	G	G	G	A	A	G	G	G	G	G	G	G	G	G	G	G	G	G	G	G	G	G	G	G	G	G	G	G	G	G	G	G	G	G	A	G	G	G	G
SCRI_RS_142924	111.967	4H	T	T	T	C	C	T	C	T	T	C	T	T	C	C	T	C	C	C	C	T	T	C	T	C	C	T	T	C	T	C	C	C	T	C	C	C	C	T	C	T	C	T	T	C	T	T	C
SCRI_RS_142939	57.4363	3H	A	G	G	G	A	G	A	A	G	G	A	A	G	A	G	A	G	G	G	G	A	A	A	A	G	A	A	G	G	G	A	A	G	A	G	A	G	A	G	A	G	G	G	G	G	G	A
SCRI_RS_142964	103.744	3H	G	G	G	G	G	G	G	G	G	G	G	G	G	G	G	G	G	G	G	G	G	G	A	G	G	G	G	G	G	G	G	G	G	G	G	G	G	G	G	G	G	G	G	G	G	G	A
SCRI_RS_143018	113.244	6H	A	G	G	G	G	G	G	A	G	A	G	A	A	G	A	G	G	A	G	A	G	G	A	A	A	A	A	A	G	G	G	A	G	A	G	G	G	A	G	G	A	A	A	G	A	G	A
SCRI_RS_143088	51.1331	4H	T	T	T	C	T	T	T	C	T	T	T	C	T	T	T	T	T	T	C	T	T	T	C	T	T	T	T	T	T	T	T	C	T	T	C	T	C	C	T	C	T	T	C	T	T	T	C
SCRI_RS_143144	28.1161	4H	C	T	T	C	C	T	C	C	C	C	C	C	C	T	C	C	T	C	T	T	C	C	C	C	T	C	T	T	T	T	T	C	C	T	C	T	C	C	T	C	C	T	C	T	C	C	C
SCRI_RS_143191	51.4041	4H	T	C	T	C	T	C	T	C	T	T	T	C	T	C	T	T	C	T	C	T	T	T	C	C	C	C	C	C	C	T	C	C	T	C	C	T	C	C	C	C	T	C	C	C	T	C	C
SCRI_RS_143250	23.017	2H	A	A	A	G	G	G	A	A	A	A	G	G	A	G	G	A	G	G	A	G	G	G	G	A	A	A	G	G	G	G	A	G	A	G	A	G	G	G	A	A	A	G	G	G	G	A	G
SCRI_RS_143259	49.0793	6H	T	T	C	T	T	T	C	C	C	T	T	T	T	C	C	T	C	C	T	C	T	T	T	T	T	T	C	T	T	C	C	C	C	C	T	C	C	C	T	C	C	T	C	T	C	T	C
SCRI_RS_143317	72.9462	6H	C	C	T	C	C	C	T	T	T	C	C	C	C	T	T	C	T	T	C	T	C	C	C	C	C	C	C	C	C	C	C	T	T	T	C	T	T	T	C	T	T	C	T	C	T	C	C
SCRI_RS_143373	24.0793	7H	C	C	C	C	C	C	C	C	C	C	C	C	C	C	C	C	C	C	C	C	C	C	C	C	C	C	C	C	C	C	C	C	C	C	C	C	C	C	C	C	C	C	C	C	C	C	C
SCRI_RS_143492	59.915	6H	T	T	T	T	T	T	T	C	T	T	T	C	T	T	T	T	T	T	T	T	T	T	C	T	T	T	T	T	T	T	T	C	T	T	T	T	T	C	T	C	T	T	C	T	T	T	C
SCRI_RS_1435	146.105	3H	A	A	A	G	A	A	G	A	G	G	G	A	G	G	G	A	G	G	A	G	G	G	A	G	G	G	G	G	G	A	G	A	G	G	G	G	G	A	G	A	G	A	G	A	A	G	G
SCRI_RS_143501	114.235	2H	T	C	T	C	T	T	T	T	T	C	C	T	T	C	T	T	T	C	T	T	C	T	T	T	T	C	T	T	T	T	C	T	T	C	T	T	T	T	C	T	T	T	T	T	T	T	C
SCRI_RS_143505	154.887	3H	C	T	T	C	C	T	C	T	T	C	T	C	C	C	T	T	T	T	T	T	C	T	C	C	C	C	T	C	C	C	C	C	T	C	C	T	T	C	T	C	C	T	T	C	T	T	T
SCRI_RS_143508	93.4028	5H	A	G	G	G	A	A	A	G	G	A	G	A	A	A	G	A	G	A	G	G	G	G	G	G	A	G	G	G	A	A	G	G	G	G	G	G	A	G	A	A	G	G	A	A	A	A	A
SCRI_RS_143514	93.4028	5H	G	G	G	G	G	G	G	G	G	G	G	G	G	G	G	G	G	G	G	G	G	G	G	G	G	G	G	G	G	G	G	T	G	G	G	G	G	G	G	G	G	G	G	G	G	G	G
SCRI_RS_143727	107.153	2H	G	G	G	A	G	G	G	A	G	A	G	G	A	A	G	G	G	G	G	G	G	G	G	G	G	G	G	G	G	G	A	A	G	G	G	G	G	A	G	A	G	G	G	G	G	G	A
SCRI_RS_143790	131.941	1H	C	C	C	T	C	C	C	C	C	T	C	C	C	C	C	C	C	C	C	C	C	C	T	C	C	C	C	C	C	T	C	C	C	C	C	C	T	C	C	C	C	C	C	C	C	C	C
SCRI_RS_143810	96.7422	1H	T	C	C	C	C	C	T	C	T	T	C	T	C	C	T	C	T	T	C	T	C	T	C	C	C	C	T	C	C	C	T	C	C	T	C	T	T	C	T	C	C	C	T	C	C	T	C
SCRI_RS_143825	66.0057	4H	T	A	T	A	T	T	T	T	T	T	T	T	T	A	T	T	A	T	A	T	T	T	T	A	A	A	A	A	A	A	A	A	T	A	A	T	A	T	A	T	T	A	A	A	T	T	A
SCRI_RS_143884	91.7847	7H	A	G	G	G	G	G	G	G	G	G	G	G	G	G	G	G	G	G	G	G	G	G	A	G	G	G	G	G	G	G	G	G	G	G	G	G	G	G	G	G	G	G	G	G	G	G	G
SCRI_RS_143933	77.4079	3H	C	C	C	C	C	C	C	T	C	C	C	T	C	C	C	C	C	C	C	C	C	C	T	C	C	C	C	C	C	C	C	C	C	C	C	C	C	T	C	C	C	C	C	C	C	C	T
SCRI_RS_143952	10.8333	5H	A	A	A	A	G	A	A	A	A	A	A	A	A	A	A	G	A	A	A	A	A	A	A	A	A	A	A	A	A	A	A	A	A	A	G	A	G	A	G	A	A	A	A	G	A	A	A
SCRI_RS_143967	27.3371	7H	G	G	G	G	G	G	G	G	G	G	G	G	G	G	G	G	G	G	G	G	G	G	G	G	G	G	G	G	G	G	G	G	G	G	G	G	G	G	G	G	G	G	G	G	G	G	G
SCRI_RS_143994	119.122	6H	C	T	T	T	C	C	T	T	T	T	T	C	T	T	T	T	T	T	C	T	C	T	T	T	T	T	T	T	T	T	T	C	T	T	T	T	T	T	C	T	T	T	T	T	T	T	T
SCRI_RS_144091	69.3343	4H	G	G	G	G	G	G	G	G	G	G	G	G	G	G	G	G	G	G	G	G	G	G	G	G	G	G	G	G	G	G	G	C	G	G	G	G	G	G	G	G	G	G	G	G	G	G	G
SCRI_RS_144098	54.8867	6H	T	T	T	T	T	T	T	C	T	T	T	T	T	T	T	T	T	T	T	T	T	T	C	T	T	T	T	T	T	T	T	C	T	T	T	T	T	C	T	C	T	T	C	T	T	T	T
SCRI_RS_144102	118.354	2H	T	T	T	T	T	T	T	T	T	G	T	T	T	T	T	T	T	T	T	T	T	T	T	T	T	T	T	T	T	T	G	T	T	T	T	T	T	T	T	T	T	T	T	T	T	T	G
SCRI_RS_144162	54.8867	6H	C	C	C	C	C	C	C	T	C	C	C	C	C	C	C	C	C	C	C	C	C	C	T	C	C	C	C	C	C	C	C	T	C	C	C	C	C	T	C	T	C	C	T	C	C	C	C
SCRI_RS_144194	60.6941	4H	G	G	G	G	G	G	G	G	G	G	G	G	G	G	G	G	G	G	G	G	G	G	G	G	G	G	G	G	G	G	G	A	G	G	G	G	G	G	G	G	G	G	G	G	G	G	A
SCRI_RS_144322	48.6544	4H	G	A	G	G	G	A	G	G	G	G	G	G	G	A	G	G	A	G	G	G	G	G	G	A	A	A	A	A	A	G	A	G	G	A	G	G	G	G	A	G	G	A	G	A	G	A	G
SCRI_RS_144369	51.7705	3H	C	T	T	T	C	T	C	T	T	T	C	T	T	C	T	C	T	T	T	T	C	C	T	C	T	C	C	T	T	T	C	C	T	C	T	C	T	T	T	T	T	T	T	T	T	T	T
SCRI_RS_144410	25.2833	3H	T	T	T	T	C	T	C	C	T	T	T	T	T	C	C	T	T	C	C	T	C	T	T	T	C	C	C	T	T	T	C	C	T	C	T	C	T	C	T	T	T	C	T	C	T	T	T
SCRI_RS_144448	93.3442	6H	T	C	C	T	C	T	C	T	C	T	T	T	T	C	C	T	C	T	T	C	T	C	T	T	T	T	T	T	C	T	T	T	C	T	T	C	C	T	T	T	T	T	T	C	T	C	T
SCRI_RS_144462	108.074	7H	C	C	A	A	A	C	A	A	A	A	A	A	A	C	A	C	A	A	A	A	A	A	A	A	A	A	A	A	A	C	A	C	A	A	A	A	A	A	A	A	A	A	A	A	A	A	A
SCRI_RS_144534	62.6771	3H	G	T	T	T	G	T	G	G	G	T	G	G	T	G	T	G	T	T	G	T	G	G	G	G	T	G	G	T	T	T	G	G	G	G	G	G	T	G	T	G	T	G	T	T	T	T	G
SCRI_RS_144541	105.737	6H	C	C	C	C	C	C	C	C	C	C	C	C	C	C	C	C	C	C	C	C	C	C	C	C	C	C	C	C	C	C	C	T	C	C	C	C	C	C	C	C	C	C	C	C	C	C	C
SCRI_RS_144545	10.4816	2H	A	C	C	C	A	A	C	C	C	C	A	A	C	A	A	C	C	C	C	A	C	A	A	C	C	C	A	A	A	A	C	C	A	C	C	A	C	A	C	C	C	A	A	A	A	A	A
SCRI_RS_144559	132.932	3H	C	T	T	C	T	C	T	C	T	T	C	C	C	C	T	T	T	T	T	T	C	C	C	T	C	C	T	C	T	T	T	T	C	T	C	T	T	C	T	C	C	T	C	C	T	T	C
SCRI_RS_14456	66.507	3H	A	A	A	A	A	A	A	A	A	A	A	A	A	A	A	A	A	A	A	A	A	A	A	A	A	A	A	A	A	A	A	A	A	A	A	A	A	A	A	A	A	A	A	A	A	A	A
SCRI_RS_144579	54.8867	6H	G	G	G	G	G	G	G	A	G	G	G	G	G	G	G	G	G	G	G	G	G	G	A	G	G	G	G	G	G	G	G	A	G	G	G	G	G	A	G	A	G	G	A	G	G	G	G
SCRI_RS_144862	75.4958	6H	T	T	T	T	T	T	T	T	T	T	T	T	T	T	T	T	T	T	T	T	T	T	T	T	T	T	T	T	T	T	T	C	T	T	T	T	T	T	T	C	T	T	C	T	T	T	T
SCRI_RS_144892	72.238	6H	C	C	C	C	C	C	C	T	C	C	C	C	C	C	C	C	C	C	C	C	C	C	C	C	C	C	C	C	C	C	C	T	C	C	C	C	C	T	C	T	C	C	T	C	C	C	C
SCRI_RS_14498	60.6941	4H	G	G	A	G	A	A	A	G	A	A	A	G	A	G	A	A	G	A	G	A	A	A	G	G	G	G	G	G	G	G	G	A	A	G	G	A	G	G	G	G	A	G	G	G	A	G	G
SCRI_RS_145026	93.0595	1H	C	T	T	T	T	T	T	T	T	T	T	C	T	T	T	T	T	T	T	T	T	T	T	T	T	T	T	T	T	T	T	T	T	T	T	T	T	T	T	T	T	T	T	T	T	T	T
SCRI_RS_14527	144.653	5H	A	G	G	A	G	A	G	A	G	A	A	A	A	A	A	G	A	A	A	G	A	G	A	G	G	A	A	A	G	A	A	G	G	A	A	A	G	A	G	A	A	G	A	A	A	G	A
SCRI_RS_145279	72.3796	6H	T	T	T	T	T	T	T	T	T	T	T	T	T	T	T	T	T	T	T	T	T	T	T	T	T	T	T	T	T	T	T	C	T	T	T	T	T	C	T	C	T	T	C	T	T	T	T
SCRI_RS_145300	59.6317	3H	C	A	A	A	C	A	C	C	C	A	C	C	A	C	A	C	A	A	C	A	C	C	C	C	A	C	C	A	A	A	C	C	A	C	C	C	A	C	A	C	A	C	A	A	A	A	C
SCRI_RS_145311	50.9915	4H	C	C	C	C	C	C	C	T	C	C	C	T	C	C	C	C	C	C	C	C	C	C	T	C	C	C	C	C	C	C	C	C	C	C	C	C	C	T	C	T	C	C	C	C	C	C	C
SCRI_RS_145336	58.3569	1H	C	C	C	C	C	C	C	C	C	C	T	T	C	C	C	C	C	T	C	C	T	C	T	C	C	T	T	T	C	C	C	C	C	T	C	T	T	C	C	C	T	T	C	C	C	C	C
SCRI_RS_145348	41.8056	5H	T	C	C	T	C	C	T	C	C	T	C	C	T	C	C	C	C	T	C	C	C	C	C	C	C	T	C	T	C	C	T	T	C	C	T	T	T	T	T	C	C	C	C	C	C	T	C
SCRI_RS_145379	50.9915	4H	A	G	A	A	A	G	A	A	A	A	A	A	A	G	A	A	G	A	A	A	A	A	A	G	G	G	G	G	G	A	G	A	A	G	A	A	A	A	G	A	A	G	A	G	A	G	A
SCRI_RS_145388	152.569	5H	C	C	C	C	C	A	C	NA	C	C	A	A	C	A	C	C	A	A	C	C	A	C	C	C	C	A	NA	A	C	A	C	C	A	A	A	A	C	C	C	C	A	C	A	C	C	C	C
SCRI_RS_145394	163.611	5H	T	C	C	C	C	C	C	C	C	T	C	C	C	C	C	C	C	C	C	C	C	C	T	C	C	C	C	C	C	C	C	C	C	C	C	C	C	C	C	C	C	C	C	C	C	C	T
SCRI_RS_145412	40.0142	4H	T	C	T	C	T	C	T	C	T	T	T	C	T	C	T	T	C	T	C	T	T	T	C	T	C	C	C	C	C	C	C	C	T	C	C	T	C	C	C	C	T	C	C	C	T	C	C
SCRI_RS_145415	20.8924	7H	A	A	A	A	A	A	A	A	A	A	A	A	A	A	A	A	A	A	A	A	A	A	A	A	A	A	A	A	A	A	A	A	A	A	A	A	A	A	A	A	A	A	A	A	A	A	A
SCRI_RS_1458	149.792	5H	T	T	T	C	T	C	T	C	T	T	C	C	C	C	T	T	C	C	C	T	C	T	T	T	T	C	C	C	T	C	C	T	C	C	C	C	T	T	T	T	C	T	C	C	C	T	T
SCRI_RS_146010	55.6657	2H	C	C	T	C	T	T	C	C	C	T	C	C	C	T	C	T	C	C	C	C	T	C	C	C	C	C	C	C	T	C	C	C	C	C	C	C	C	C	C	C	C	T	C	C	T	C	C
SCRI_RS_146012	116.36	3H	A	A	A	A	A	A	A	A	A	A	A	A	A	A	A	A	A	A	A	A	A	A	A	A	A	A	A	A	A	A	A	A	A	A	A	A	A	A	A	A	A	A	A	A	A	A	T
SCRI_RS_146068	136.402	2H	G	A	G	A	G	G	A	G	G	A	A	A	G	A	G	A	A	G	G	G	A	A	A	G	A	A	G	A	G	A	G	A	G	A	G	A	A	A	A	A	G	G	A	G	G	A	A
SCRI_RS_146093	83.6111	5H	G	A	A	A	G	G	G	A	A	A	A	A	G	G	A	G	A	G	A	A	A	A	A	A	A	A	A	A	G	A	A	A	A	A	A	A	G	A	G	G	A	A	A	G	A	G	G
SCRI_RS_146096	50.2125	6H	T	T	C	T	T	T	C	T	C	T	T	T	T	C	C	T	C	C	T	C	T	T	T	T	T	T	C	T	T	C	C	T	C	C	T	C	C	T	T	T	C	T	T	T	C	T	C
SCRI_RS_146174	61.4023	4H	T	T	T	T	T	T	T	T	T	T	T	T	T	T	T	T	T	T	T	T	T	T	T	T	T	T	T	T	T	T	T	C	T	T	T	T	T	T	T	T	T	T	T	T	T	T	T
SCRI_RS_146197	116.997	3H	T	T	T	T	T	T	T	T	T	T	T	T	T	T	T	T	T	T	T	T	T	T	T	T	T	T	T	T	T	T	T	T	T	T	T	T	T	T	T	T	T	T	C	T	T	T	C
SCRI_RS_146235	49.0793	6H	C	C	T	C	C	C	T	T	T	C	C	C	C	T	T	C	T	T	C	T	C	C	C	C	C	C	T	C	C	T	T	T	T	T	C	T	T	T	C	T	T	C	T	C	T	C	T
SCRI_RS_146241	167.917	5H	C	C	C	C	C	T	T	C	T	C	T	T	T	T	T	C	T	T	T	T	T	T	C	T	T	T	T	T	T	T	C	C	T	T	T	T	T	T	T	C	T	C	C	T	C	T	C
SCRI_RS_146246	10.6232	6H	C	C	C	C	C	C	C	C	C	C	C	C	C	C	C	C	C	C	C	C	C	C	C	C	C	C	C	C	C	C	C	C	C	C	C	C	C	C	C	C	C	C	C	C	C	C	C
SCRI_RS_14626	120.069	5H	T	T	T	C	T	T	T	C	C	T	C	T	T	T	C	T	C	T	C	T	C	T	T	C	C	C	T	C	T	C	T	T	T	C	C	C	T	T	C	T	C	C	T	T	C	T	T
SCRI_RS_146347	75.2125	3H	T	C	C	C	T	C	T	T	T	C	T	T	C	T	C	T	C	C	T	T	T	T	T	T	C	T	T	C	C	C	T	C	T	T	T	T	C	T	C	T	C	T	T	C	C	C	T
SCRI_RS_146425	43.0595	3H	G	G	G	G	G	G	G	G	G	G	G	G	G	G	G	G	G	G	A	G	G	G	G	G	G	G	G	G	G	G	G	G	G	G	G	G	G	G	G	G	G	A	G	A	G	G	G
SCRI_RS_146429	83.0737	3H	A	A	G	A	A	G	A	A	A	G	A	A	A	A	G	G	A	G	A	A	A	A	A	A	G	A	A	G	G	A	A	A	A	A	A	G	A	A	A	A	G	A	A	G	A	G	A
SCRI_RS_146480	75.9561	3H	A	C	C	A	A	C	A	A	A	C	A	A	C	A	C	A	C	C	A	A	A	A	A	A	C	A	A	C	C	C	A	C	A	A	A	A	C	A	C	A	C	A	A	C	C	C	A
SCRI_RS_146640	85.9773	7H	G	C	C	C	C	C	C	C	C	C	C	C	C	C	C	C	C	G	C	G	C	G	G	G	C	C	C	G	C	C	C	C	G	G	C	C	C	C	C	C	C	C	C	C	C	C	C
SCRI_RS_146663	13.6686	6H	T	C	C	T	C	C	C	C	C	C	C	T	T	C	C	C	C	C	C	C	C	C	C	C	C	C	C	C	C	C	C	C	C	C	C	C	C	C	C	C	C	C	C	C	C	C	C
SCRI_RS_146867	55.6657	6H	T	T	T	T	T	T	T	C	T	T	T	T	T	T	T	T	T	T	T	T	T	T	C	T	T	T	T	T	T	T	T	C	T	T	T	T	T	C	T	C	T	T	C	T	T	T	C
SCRI_RS_146936	6.30312	2H	C	T	T	T	C	C	T	T	T	T	C	T	T	T	C	T	T	T	T	C	T	C	T	T	T	T	C	C	T	T	T	T	C	T	T	C	T	C	T	T	T	C	T	C	C	C	C
SCRI_RS_146941	61.8272	4H	G	G	G	G	G	G	G	G	G	G	G	G	G	G	G	G	G	G	G	G	G	G	G	G	G	G	G	G	G	G	G	A	G	G	G	G	G	G	G	G	G	G	G	G	G	G	G
SCRI_RS_146959	100.142	1H	C	C	C	C	T	C	C	C	C	C	T	C	C	C	C	C	C	C	C	C	T	C	T	T	C	T	T	C	C	C	C	C	T	T	C	T	C	T	C	T	C	T	T	C	C	C	C
SCRI_RS_146992	55.5241	6H	A	A	A	A	A	A	A	G	A	A	A	A	A	A	A	A	A	A	A	A	A	A	G	A	A	A	A	A	A	A	A	G	A	A	A	A	A	G	A	G	A	A	G	A	A	A	G
SCRI_RS_146997	5.84278	2H	C	T	T	T	C	C	T	C	T	T	C	C	T	C	C	T	T	T	T	C	T	C	C	T	T	T	C	C	T	C	C	T	C	T	T	C	T	C	T	C	T	C	C	C	C	C	C
SCRI_RS_147090	35.6232	6H	T	T	C	T	T	T	C	T	C	T	T	T	T	C	T	T	C	T	T	C	T	T	C	C	C	T	C	C	T	C	C	C	C	C	T	C	T	C	C	C	C	T	C	T	C	T	T
SCRI_RS_1473	62.6886	1H	C	T	T	C	T	T	T	T	T	C	C	T	C	T	T	T	T	C	C	T	C	T	T	T	T	C	C	C	T	T	T	C	T	C	C	C	C	T	T	T	C	C	T	T	T	T	T
SCRI_RS_147315	122.431	5H	C	C	C	T	C	C	C	T	C	C	T	C	C	C	T	C	T	C	T	C	T	C	C	T	T	T	C	T	C	T	C	C	C	T	T	T	C	T	T	T	T	T	C	C	T	C	C
SCRI_RS_147318	130.807	1H	A	A	A	G	G	A	G	A	A	A	A	A	A	A	G	A	A	A	A	A	A	G	G	G	A	A	G	A	G	G	A	A	G	G	A	G	G	A	A	A	A	G	A	A	G	G	A
SCRI_RS_147329	102.947	1H	G	G	G	T	T	G	G	G	G	T	T	G	T	G	G	G	G	G	T	G	T	G	G	T	G	T	T	G	G	G	G	G	T	T	G	T	T	T	G	T	G	T	T	T	G	G	G
SCRI_RS_147342	48.9377	6H	G	G	A	G	G	G	A	A	A	G	G	G	G	A	A	G	A	A	G	A	G	G	G	G	G	G	A	G	G	A	A	A	A	A	G	A	A	A	G	A	A	G	A	G	A	G	A
SCRI_RS_1474	68.2968	5H	C	A	A	C	C	C	C	A	A	A	A	A	C	C	A	C	A	C	A	A	A	A	A	A	A	C	A	A	C	A	C	C	A	A	C	A	C	C	C	C	A	A	C	A	A	C	A
SCRI_RS_147429	47.2222	5H	G	A	G	G	G	G	G	G	G	G	G	G	G	G	G	A	G	G	G	G	G	G	G	G	G	G	G	G	G	G	G	G	G	G	G	G	G	G	G	G	G	G	G	G	G	G	G
SCRI_RS_147455	105.312	6H	T	T	T	T	T	C	T	T	T	T	T	T	T	T	C	C	T	C	C	C	C	T	T	C	C	C	C	C	T	T	T	C	T	C	T	T	T	T	C	T	C	C	T	T	C	T	T
SCRI_RS_147462	46.3194	5H	A	G	A	A	A	A	A	A	A	A	A	A	A	A	A	G	A	A	A	A	A	A	A	A	A	A	A	A	A	A	A	A	A	A	A	A	A	A	A	A	A	A	A	A	A	A	A
SCRI_RS_147533	6.75835	7H	T	T	C	T	T	C	C	T	T	T	C	T	C	C	T	C	C	T	C	C	C	C	T	T	C	T	C	C	C	C	T	C	C	C	T	T	T	T	T	T	C	C	T	C	C	T	T
SCRI_RS_147599	87.3229	6H	T	T	C	T	T	T	C	T	C	T	T	T	T	C	C	T	C	T	T	C	T	T	T	T	T	T	T	T	T	T	T	T	C	T	T	C	C	T	T	T	T	T	T	C	C	T	T
SCRI_RS_147611	118.343	1H	T	T	T	T	T	T	T	T	T	T	T	T	T	T	T	T	T	T	T	T	T	T	T	T	T	T	T	T	T	T	T	T	T	T	T	T	T	T	T	T	T	T	T	T	T	T	T
SCRI_RS_147618	98.6285	5H	C	T	C	T	C	C	C	T	T	C	T	C	C	C	T	C	T	C	T	T	T	T	T	T	C	T	C	T	C	C	T	C	C	T	T	T	C	T	C	T	T	T	T	C	C	C	T
SCRI_RS_147666	57.2238	6H	A	A	A	A	A	A	A	A	A	A	A	A	A	A	A	A	A	NA	A	A	A	A	T	A	A	A	A	A	A	A	A	A	A	NA	A	A	A	A	A	A	A	A	A	A	A	A	T
SCRI_RS_147689	70.6799	7H	G	G	G	G	G	G	G	G	G	G	G	G	G	G	G	G	G	A	G	A	G	A	G	G	G	G	G	A	G	G	G	G	A	A	G	G	G	G	G	G	G	G	G	G	G	G	G
SCRI_RS_147692	43.7677	6H	G	G	G	G	G	G	G	G	G	G	G	G	G	G	G	G	G	G	G	G	G	G	A	G	G	G	G	G	G	G	A	A	G	G	G	G	G	A	G	A	G	G	A	G	A	G	G
SCRI_RS_147712	59.9858	4H	G	G	A	A	A	G	A	G	A	A	A	G	A	G	A	A	G	A	A	A	A	A	G	G	G	G	G	G	G	A	G	A	A	G	A	A	A	G	G	G	A	G	A	G	A	G	A
SCRI_RS_147819	80.3472	5H	C	T	T	T	T	T	C	T	T	T	T	T	C	C	T	T	T	C	T	T	T	T	T	T	T	T	T	T	T	T	T	T	T	T	T	T	C	C	C	C	T	T	C	T	T	C	C
SCRI_RS_147940	49.8891	5H	T	T	T	T	T	T	T	T	T	T	T	T	T	T	T	T	T	T	T	T	T	T	T	T	T	T	T	T	T	T	T	T	T	T	T	T	T	T	T	T	T	T	T	T	T	T	T
SCRI_RS_147950	83.6307	3H	T	C	C	T	T	C	T	T	T	C	T	T	T	T	C	T	T	C	T	T	T	T	T	T	C	T	T	C	C	C	T	T	T	T	T	T	T	T	T	T	C	T	T	C	T	C	T
SCRI_RS_147984	98.7252	3H	T	C	C	C	C	C	C	T	C	C	C	T	C	C	C	C	T	C	C	C	C	C	C	C	C	C	C	C	C	C	C	T	C	C	C	C	T	T	T	C	C	C	C	C	C	C	C
SCRI_RS_147985	94.4051	2H	C	C	C	G	C	C	C	C	C	G	C	C	G	G	C	C	C	C	C	C	C	C	C	C	C	C	C	C	C	C	G	G	C	C	C	C	C	G	C	C	C	C	C	C	C	C	C
SCRI_RS_14801	48.4419	2H	C	T	T	C	T	T	T	C	T	T	T	C	T	T	T	T	C	C	T	C	T	T	C	T	C	T	T	C	T	C	T	T	T	C	T	C	T	C	T	C	C	T	T	C	T	T	C
SCRI_RS_148120	129.444	5H	G	G	G	A	G	G	A	A	A	G	A	G	G	G	A	G	A	A	A	A	A	A	G	A	A	A	A	A	G	A	G	G	A	A	A	A	G	A	G	A	A	A	A	A	A	A	A
SCRI_RS_148130	56.1615	4H	G	T	G	T	G	T	G	T	G	G	G	T	G	T	G	G	T	G	T	G	G	G	T	T	T	T	T	T	T	T	T	T	G	T	T	G	T	T	T	T	G	T	T	T	G	T	T
SCRI_RS_148289	50.9915	4H	G	G	G	G	G	G	G	A	G	G	G	A	G	G	G	G	G	G	G	G	G	G	A	G	G	G	G	G	G	G	G	G	G	G	G	G	G	A	G	A	G	G	G	G	G	G	G
SCRI_RS_148318	21.3881	7H	G	G	G	G	G	G	G	G	G	G	G	G	G	G	G	G	G	G	G	G	G	G	G	G	G	G	G	G	G	G	G	G	G	G	G	G	G	G	G	G	G	G	G	G	G	G	G
SCRI_RS_148330	103.895	4H	T	T	T	T	T	T	T	T	T	T	T	T	T	T	T	T	T	T	T	T	T	T	T	T	T	T	T	T	T	A	T	T	T	T	A	T	T	T	T	T	T	T	T	T	T	T	T
SCRI_RS_148392	67.5637	4H	A	A	A	A	A	A	A	A	A	A	A	A	A	A	A	A	A	A	A	A	A	A	A	A	A	A	A	A	A	A	A	G	A	A	A	A	A	A	A	A	A	A	A	A	A	A	A
SCRI_RS_148402	125.625	5H	G	G	G	G	G	G	A	G	A	G	G	G	G	G	G	G	G	A	G	A	G	A	G	G	G	G	A	G	G	G	G	G	A	G	G	G	G	G	G	G	G	G	G	A	G	A	A
SCRI_RS_148407	70.6799	7H	T	T	T	T	T	T	T	T	T	T	T	T	T	T	T	T	T	C	T	C	T	C	T	T	T	T	T	C	T	T	T	T	C	C	T	T	T	T	T	T	T	T	T	T	T	T	T
SCRI_RS_148432	52.1955	6H	C	C	C	C	C	C	C	C	C	C	C	C	C	C	C	C	C	C	C	C	C	C	C	C	C	C	C	C	C	C	C	C	C	C	C	C	C	C	C	C	C	C	C	C	C	C	T
SCRI_RS_148560	13.3853	1H	T	G	G	T	T	T	G	T	T	G	T	G	G	T	T	T	G	T	T	T	G	G	T	G	T	G	T	T	G	G	T	G	G	G	G	T	G	T	G	T	T	T	T	G	T	G	G
SCRI_RS_14857	105.028	3H	A	C	C	C	C	C	C	A	C	C	C	A	C	C	C	C	A	C	C	C	C	C	A	C	C	C	C	C	C	C	C	A	C	C	C	C	A	A	C	C	C	C	C	C	C	C	C
SCRI_RS_148646	0	3H	T	C	C	C	C	C	C	T	C	C	C	C	C	T	C	C	C	C	C	C	C	C	T	C	C	C	C	C	C	C	C	T	C	C	C	C	C	T	C	T	C	C	T	C	C	C	C
SCRI_RS_148652	54.8867	6H	T	T	T	T	T	T	T	C	T	T	T	T	T	T	T	T	T	T	T	T	T	T	C	T	T	T	T	T	T	T	T	C	T	T	T	T	T	C	T	C	T	T	C	T	T	T	T
SCRI_RS_148733	15.085	1H	G	A	A	G	G	G	A	G	G	A	G	A	A	G	G	G	A	G	G	G	A	A	A	A	G	A	G	G	A	A	G	A	A	A	A	G	A	G	A	G	G	G	G	A	G	A	A
SCRI_RS_148742	132.011	7H	G	G	G	G	G	G	A	A	G	G	G	G	G	G	G	G	G	A	G	G	G	A	G	A	G	A	G	A	G	G	G	G	G	A	G	A	G	G	G	G	A	G	A	G	G	G	A
SCRI_RS_148773	103.754	4H	C	A	A	A	C	A	C	A	A	C	C	C	A	A	C	A	A	C	A	C	A	C	C	C	C	A	A	C	A	C	C	C	A	C	C	C	C	A	A	C	C	A	C	A	A	C	C
SCRI_RS_148870	44.7917	5H	C	T	C	C	C	C	C	C	C	C	C	C	C	C	C	T	C	C	C	C	C	C	C	C	C	C	C	C	C	C	C	C	C	C	C	C	C	C	C	C	C	C	C	C	C	C	C
SCRI_RS_148876	115.794	5H	T	T	T	C	T	T	T	C	C	T	C	T	T	T	C	T	C	T	C	T	C	T	T	C	T	C	T	C	T	C	T	T	T	C	C	C	T	T	C	T	C	C	T	T	T	T	T
SCRI_RS_149088	106.597	5H	T	T	T	T	T	T	T	T	T	T	T	T	T	T	T	T	T	T	T	T	T	T	T	T	T	T	T	T	T	T	T	T	T	T	T	T	T	T	T	T	T	T	T	T	T	T	T
SCRI_RS_149160	66.0294	3H	G	A	A	A	G	A	G	G	G	A	G	G	A	G	A	G	A	A	G	G	G	G	G	G	A	G	G	A	A	A	G	G	G	G	G	G	A	G	A	G	A	G	A	A	A	A	G
SCRI_RS_149165	85.8357	6H	T	T	C	T	T	T	C	T	C	T	T	T	T	C	C	T	C	T	T	C	T	T	T	T	T	T	T	T	T	T	T	C	C	C	T	C	C	T	T	C	C	T	C	C	C	T	T
SCRI_RS_149172	111.331	4H	T	G	G	G	G	G	G	T	G	T	G	T	T	T	G	G	T	G	T	G	G	G	T	G	G	G	G	G	G	T	T	T	G	G	T	G	G	G	G	G	G	G	T	T	G	G	G
SCRI_RS_149207	46.1756	3H	C	C	C	C	C	C	C	T	C	C	C	C	C	C	C	C	C	C	C	C	C	C	T	C	C	C	C	C	C	C	C	C	C	C	C	C	C	T	C	T	C	C	C	C	C	C	T
SCRI_RS_149228	70.6799	7H	C	C	C	C	C	C	C	C	C	C	C	C	C	C	C	C	C	T	C	T	C	T	C	C	C	C	C	T	C	C	C	C	T	T	C	C	C	C	C	C	C	C	C	C	C	C	C
SCRI_RS_149233	141.785	2H	G	A	G	A	G	G	A	A	G	A	A	A	G	A	G	A	A	G	G	G	A	A	G	G	A	A	G	A	G	A	G	G	G	A	G	A	A	A	A	G	G	G	G	G	G	A	G
SCRI_RS_149269	105.524	6H	T	T	T	T	T	C	T	T	T	T	T	T	T	T	C	C	T	C	C	C	C	T	T	C	C	C	C	C	T	T	T	T	T	C	T	T	T	T	C	T	C	C	T	T	C	T	T
SCRI_RS_149273	118.697	2H	G	A	G	A	G	G	G	G	G	G	A	G	G	A	G	G	A	A	G	G	A	G	G	G	G	A	G	G	G	G	G	G	G	A	G	G	G	G	A	G	G	G	G	G	G	G	G
SCRI_RS_149432	125.625	5H	T	T	T	T	T	T	G	T	G	T	T	G	T	T	T	T	T	T	T	G	T	G	T	T	T	T	G	T	T	T	T	T	G	T	T	T	T	G	T	G	T	T	T	G	T	G	G
SCRI_RS_149449	81.5692	4H	T	T	T	C	T	T	T	T	T	C	T	T	C	T	T	T	T	T	T	T	T	T	T	T	T	T	T	T	T	C	C	C	T	T	T	T	C	T	T	T	T	T	C	T	T	T	C
SCRI_RS_149462	14.3768	2H	T	C	C	C	C	C	C	C	C	C	C	T	C	C	C	C	C	C	C	C	C	C	T	C	C	C	C	C	C	C	C	T	C	C	C	C	C	C	C	C	C	C	C	C	C	C	C
SCRI_RS_149487	105.312	6H	T	T	T	T	T	C	T	T	T	T	T	T	T	T	C	C	T	C	C	C	C	T	T	C	C	C	C	C	T	T	T	C	T	C	T	T	T	T	C	T	C	C	T	T	C	T	T
SCRI_RS_149501	41.9972	7H	C	C	C	C	C	C	C	C	C	C	C	C	C	C	C	C	C	C	C	C	C	C	C	C	C	C	C	C	C	C	C	C	C	C	C	C	C	C	C	C	C	C	C	C	C	C	T
SCRI_RS_149566	97.8045	3H	C	T	T	T	T	T	T	C	T	T	T	C	T	T	T	T	C	T	T	T	T	T	T	T	T	T	T	T	T	T	T	C	T	T	T	T	C	C	C	T	T	T	T	T	T	T	T
SCRI_RS_149573	119.83	7H	A	T	A	T	A	T	T	A	T	A	A	T	A	T	A	T	T	T	A	A	A	T	A	T	A	T	A	T	A	A	A	T	A	T	A	T	A	T	T	T	T	T	T	A	T	A	T
SCRI_RS_149609	111.967	4H	C	C	C	C	C	C	C	A	C	C	C	C	C	C	C	C	C	C	C	C	C	C	C	C	C	C	C	C	C	C	C	C	C	C	C	C	C	A	C	C	C	C	C	C	C	C	C
SCRI_RS_149618	108.003	2H	C	T	C	C	C	C	C	T	C	T	T	C	T	T	T	C	C	T	C	C	T	C	C	C	C	T	T	C	C	C	T	T	C	T	C	C	C	T	C	T	C	C	C	C	C	C	T
SCRI_RS_149645	98.1586	7H	C	T	T	T	T	T	T	T	T	C	T	C	C	C	T	T	C	T	T	T	T	T	C	T	T	T	T	T	T	C	T	C	T	T	T	T	C	T	T	T	T	T	T	T	T	T	T
SCRI_RS_149683	4.95751	1H	C	C	C	T	T	T	C	C	T	C	T	C	C	T	T	T	C	T	T	T	C	C	C	C	T	C	T	T	C	C	T	C	C	C	C	T	C	C	C	C	T	T	C	C	T	C	C
SCRI_RS_149709	119.83	7H	C	C	T	C	T	C	C	C	C	C	C	C	C	C	C	C	C	C	C	C	T	C	C	C	C	C	C	C	T	C	C	C	C	C	C	C	C	C	C	C	C	C	C	C	C	C	C
SCRI_RS_149726	48.0878	1H	G	G	G	G	G	G	G	A	G	G	G	G	G	G	G	G	G	G	G	G	G	G	G	G	G	G	G	G	G	G	G	G	G	G	G	G	G	G	G	G	G	G	G	G	G	G	G
SCRI_RS_149873	1.13314	4H	A	A	A	G	G	A	G	G	G	G	G	A	G	G	G	G	G	G	A	G	G	G	G	G	G	G	G	G	A	G	G	G	G	G	A	G	G	G	A	G	G	G	G	G	G	G	G
SCRI_RS_149877	14.5139	5H	T	T	T	T	C	T	T	T	T	T	T	T	T	T	T	C	T	T	T	T	T	T	T	T	T	T	T	T	T	T	T	T	T	T	C	T	C	T	C	T	T	T	T	C	T	T	T
SCRI_RS_149936	134.306	5H	C	C	C	T	C	C	C	T	C	C	T	C	C	C	T	C	T	T	T	C	T	C	C	C	C	T	T	T	C	T	C	C	C	T	T	T	C	C	C	C	T	T	T	C	T	C	C
SCRI_RS_150	68.5552	2H	T	T	T	C	T	T	T	C	T	C	T	T	C	C	T	T	T	T	T	T	T	T	T	T	T	T	T	T	T	T	C	T	T	T	T	T	T	T	T	C	T	T	T	T	T	T	C
SCRI_RS_150014	12.0139	5H	C	C	C	C	C	C	C	C	C	C	C	C	C	C	C	C	C	C	C	C	C	C	C	C	C	C	C	C	C	C	C	C	C	C	C	C	C	C	C	C	C	C	C	C	C	C	C
SCRI_RS_150028	44.051	6H	T	T	T	T	T	T	T	T	T	T	T	T	T	T	T	T	T	T	T	T	T	T	T	T	T	T	T	T	T	T	T	C	T	T	T	T	T	C	T	C	T	T	C	T	T	T	T
SCRI_RS_150049	97.0963	7H	C	T	C	C	C	T	C	C	C	C	C	T	C	C	C	C	C	T	C	T	C	T	C	T	C	T	C	T	C	C	C	T	T	T	C	C	C	C	T	C	C	T	T	T	T	C	T
SCRI_RS_150051	0	4H	C	C	C	C	A	C	A	C	A	C	A	C	C	A	A	A	C	A	C	A	A	A	A	A	A	A	A	A	C	C	C	C	A	A	C	A	C	C	C	C	A	A	A	A	C	A	C
SCRI_RS_150053	27.3371	7H	G	G	G	G	G	G	G	G	G	G	G	G	G	G	G	G	G	G	G	G	G	G	G	G	G	G	G	G	G	G	G	G	G	G	G	G	G	G	G	G	G	G	G	G	G	G	G
SCRI_RS_150063	107.79	3H	G	G	G	G	G	G	G	G	G	G	G	G	G	G	G	G	A	G	G	G	G	G	G	G	G	G	G	G	G	G	G	G	G	G	G	G	A	A	G	G	G	G	G	G	G	G	A
SCRI_RS_1501	120.069	5H	T	T	T	C	T	T	T	C	C	T	C	T	T	T	C	T	C	T	C	T	C	T	T	C	C	C	T	C	T	C	T	T	T	C	C	C	T	T	C	T	C	C	T	T	C	T	T
SCRI_RS_15011	117.986	5H	C	C	C	T	C	C	C	T	T	C	T	C	C	C	T	C	T	C	T	C	T	C	C	T	C	T	C	T	C	T	C	C	C	T	T	T	C	C	T	C	T	T	C	C	C	C	C
SCRI_RS_150232	120.208	5H	C	C	C	A	C	C	C	A	A	C	A	C	C	C	A	C	A	C	A	C	A	C	C	A	A	A	C	A	C	A	C	C	C	A	A	A	C	C	A	C	A	A	C	C	A	C	C
SCRI_RS_150302	134.207	7H	C	C	C	C	C	C	C	C	C	C	C	C	C	C	C	C	C	C	C	C	C	C	C	C	C	C	C	C	C	C	C	T	C	C	C	C	C	C	C	C	C	C	C	C	C	C	C
SCRI_RS_150401	110.269	7H	G	G	C	C	C	G	C	C	C	C	C	G	C	G	C	G	C	C	C	C	C	C	C	C	C	C	C	C	C	G	C	C	C	C	C	C	C	C	C	C	C	C	C	C	C	C	C
SCRI_RS_150410	80.2083	5H	T	C	C	C	T	T	T	C	C	C	C	C	T	T	C	T	C	T	C	C	C	C	C	C	C	C	C	C	T	C	C	C	C	C	T	C	T	T	T	T	C	C	T	C	C	T	T
SCRI_RS_150470	98.8889	5H	T	T	T	T	T	T	T	T	T	T	T	T	T	T	T	T	T	T	T	T	T	T	T	T	T	T	T	T	T	T	T	T	T	T	T	T	T	T	T	T	T	T	T	T	T	T	T
SCRI_RS_150504	58.1445	6H	C	C	T	C	C	C	T	T	T	C	C	C	C	T	T	C	T	T	C	T	C	C	T	C	C	C	T	C	C	T	T	T	T	T	C	T	T	T	C	T	T	C	T	C	T	C	T
SCRI_RS_150540	152.361	5H	G	G	G	G	G	A	G	A	G	G	A	A	G	A	G	G	A	A	G	G	A	G	G	G	G	A	A	A	G	A	G	G	A	A	A	A	G	G	G	G	A	G	A	G	G	G	G
SCRI_RS_150585	18.4844	4H	G	C	C	G	G	C	G	G	G	G	G	G	G	C	G	G	C	G	C	G	G	G	G	G	G	G	G	G	C	G	C	G	G	G	C	G	G	G	C	G	G	G	G	G	G	G	C
SCRI_RS_150590	17.5637	2H	T	T	T	C	C	C	T	T	T	T	C	T	T	C	C	T	C	T	T	C	C	C	T	T	T	T	C	C	C	C	T	T	C	C	T	C	C	C	T	T	T	C	C	C	C	T	C
SCRI_RS_150603	52.3371	4H	G	G	G	G	G	G	G	A	G	G	G	A	G	G	G	G	G	G	G	G	G	G	A	G	G	G	G	G	G	G	G	A	G	G	G	G	G	A	G	A	G	G	G	G	G	G	A
SCRI_RS_150615	56.1615	4H	G	T	G	T	G	T	G	T	G	G	G	T	G	T	G	G	T	G	T	G	G	G	T	T	T	T	T	T	T	T	T	T	G	T	T	G	T	T	T	T	G	T	T	T	G	T	T
SCRI_RS_150768	74.1501	7H	A	A	A	A	A	A	A	A	A	A	A	A	A	A	A	A	A	G	A	G	A	G	A	A	A	A	A	G	A	A	A	A	G	G	A	A	A	A	A	A	A	A	A	A	A	A	A
SCRI_RS_150783	48.3003	7H	G	G	G	G	G	G	G	G	G	G	G	G	G	G	G	G	G	G	G	G	G	G	G	G	G	G	G	G	G	G	G	G	G	G	G	G	G	G	G	G	G	G	G	G	G	G	G
SCRI_RS_150792	8.56941	2H	C	T	T	T	C	C	T	T	T	T	C	C	T	T	C	T	T	T	T	C	T	C	C	T	T	T	C	C	C	T	T	T	C	T	T	C	T	T	T	T	T	T	C	T	T	C	T
SCRI_RS_150815	24.5042	7H	C	T	T	C	T	T	T	C	T	C	T	C	T	T	T	T	T	C	T	C	T	T	C	T	T	C	T	T	T	T	C	C	T	T	C	T	C	C	C	C	T	T	C	T	T	C	C
SCRI_RS_150883	51.7705	3H	C	T	T	T	C	T	C	T	T	T	C	T	T	C	T	C	T	T	T	T	C	C	T	C	T	C	C	T	T	T	C	T	T	C	T	C	T	T	T	T	T	T	T	T	T	T	T
SCRI_RS_1509	83.0737	3H	C	C	T	C	C	T	C	C	C	T	C	C	C	C	T	T	C	T	C	C	C	C	C	C	T	C	C	T	T	C	C	C	C	C	C	T	C	C	C	C	T	C	C	T	C	T	C
SCRI_RS_150944	106.091	3H	C	C	C	C	C	C	C	C	C	C	C	C	C	C	C	C	C	C	C	C	C	C	C	C	C	C	C	C	C	C	C	C	C	C	C	C	C	C	C	C	C	C	C	C	C	C	T
SCRI_RS_151047	27.2663	1H	C	C	C	C	C	C	T	T	C	T	C	T	C	T	C	C	C	C	C	T	C	T	T	T	C	T	C	C	C	T	C	T	T	C	C	C	C	T	C	T	C	C	C	T	C	T	T
SCRI_RS_151056	149.15	2H	A	A	A	A	A	A	A	A	A	A	A	A	A	A	A	A	A	A	A	A	A	A	A	A	A	A	A	A	A	A	A	A	A	A	A	A	G	A	G	A	A	A	A	A	A	A	A
SCRI_RS_151082	7.43626	2H	C	C	C	C	C	C	C	C	C	C	C	C	C	T	C	C	C	C	C	C	C	C	C	C	C	C	C	C	C	T	T	C	C	C	C	C	C	T	C	C	C	T	C	T	T	C	T
SCRI_RS_151129	114.943	2H	G	A	G	A	G	G	G	G	G	G	A	G	G	A	G	G	G	A	G	G	A	G	G	G	G	A	G	G	G	G	G	G	G	A	G	G	G	G	A	G	G	G	G	G	G	G	G
SCRI_RS_151242	116.076	7H	C	C	C	C	C	C	T	C	T	C	C	C	C	C	C	C	T	T	C	C	C	T	C	T	C	T	C	T	C	C	C	T	T	T	C	T	C	T	T	T	T	T	T	C	T	C	T
SCRI_RS_151244	70.255	1H	A	G	G	A	G	G	G	G	G	A	A	G	A	G	G	G	G	A	A	G	A	G	G	G	G	A	A	A	G	G	G	A	G	A	A	A	A	G	G	G	A	A	G	G	G	G	G
SCRI_RS_151280	117.493	6H	C	C	C	C	C	C	C	C	C	C	C	C	A	C	C	C	C	C	C	C	C	C	A	C	C	C	C	C	C	C	C	C	C	C	C	C	C	C	C	C	C	C	C	C	C	C	C
SCRI_RS_151282	49.0793	6H	A	A	G	A	A	A	G	G	G	A	A	A	A	G	G	A	G	G	A	G	A	A	A	A	A	A	G	A	A	G	G	G	G	G	A	G	G	G	A	G	G	A	G	A	G	A	G
SCRI_RS_151357	114.943	4H	A	A	A	A	A	A	A	A	A	A	A	A	A	A	A	A	A	A	A	A	A	A	A	A	A	A	A	A	A	A	A	A	A	A	A	A	A	A	A	A	A	A	A	A	A	A	A
SCRI_RS_151387	123.584	7H	A	A	C	A	C	A	A	A	A	A	A	A	A	A	A	A	A	A	A	A	C	A	A	A	A	A	A	A	C	A	A	C	A	A	A	A	A	A	A	A	A	A	A	A	A	A	A
SCRI_RS_151407	167.917	5H	T	C	C	C	C	C	C	C	C	T	C	C	C	C	C	C	C	C	C	C	C	C	T	C	C	C	C	C	C	C	C	C	C	C	C	C	C	C	C	C	C	C	C	C	C	C	C
SCRI_RS_151459	55.5241	2H	A	A	G	A	G	G	A	A	A	G	A	A	A	G	A	G	A	A	A	A	G	A	A	A	A	A	A	A	G	A	A	A	A	A	A	A	A	A	A	A	A	G	A	A	G	A	A
SCRI_RS_151523	120.397	7H	G	G	A	G	A	G	G	G	G	G	G	G	G	G	G	G	G	G	G	G	A	G	G	G	G	G	G	G	A	G	G	G	G	G	G	G	G	G	G	G	G	G	G	G	G	G	G
SCRI_RS_151535	52.762	2H	A	A	G	A	G	G	A	A	A	G	A	A	A	G	A	G	A	A	A	A	G	A	A	A	A	A	A	A	G	A	A	A	A	A	A	A	A	A	A	A	A	G	A	A	G	A	A
SCRI_RS_151574	94.7592	6H	T	T	T	T	T	T	T	T	T	T	T	T	T	T	T	T	T	T	T	T	T	T	T	T	T	T	T	T	T	T	T	T	T	T	T	T	T	T	T	T	T	T	T	T	T	T	T
SCRI_RS_151711	104.32	3H	G	G	A	G	A	A	G	G	G	A	G	G	G	A	A	A	G	A	A	G	G	G	G	G	A	A	A	A	A	G	G	G	G	G	G	A	G	G	G	G	G	G	A	A	A	A	G
SCRI_RS_151716	149.375	5H	C	T	T	C	T	C	T	C	T	C	C	C	C	C	T	T	C	C	C	T	C	T	C	T	T	C	C	C	T	C	C	T	C	C	C	C	T	T	T	T	C	T	C	C	C	T	C
SCRI_RS_151733	122.592	3H	C	C	C	C	C	C	C	C	C	C	C	C	C	C	C	C	C	C	C	C	C	C	C	C	C	C	C	C	C	C	C	C	C	C	C	C	C	C	C	C	C	C	T	C	C	C	T
SCRI_RS_151764	46.6006	1H	T	T	T	T	T	T	T	C	T	T	T	T	T	T	T	T	T	T	T	T	T	T	T	T	T	T	T	T	T	T	T	T	T	T	T	T	T	T	T	T	T	T	T	T	T	T	T
SCRI_RS_151799	51.6289	3H	G	G	G	G	G	G	G	T	G	G	G	T	G	G	G	G	G	G	G	G	G	G	T	G	G	G	G	G	G	G	G	G	G	G	G	G	G	T	G	T	G	G	G	G	G	G	T
SCRI_RS_151808	17.4929	3H	G	G	G	G	G	G	G	G	G	G	G	A	G	G	G	G	G	G	G	G	G	G	G	G	G	G	G	G	G	G	G	G	G	G	G	G	G	G	G	G	G	G	G	G	G	G	G
SCRI_RS_151874	48.3003	1H	A	A	A	G	A	A	A	G	A	A	A	A	G	A	A	A	A	A	G	A	A	A	A	A	A	A	A	A	A	A	A	A	A	A	G	A	A	G	A	G	A	A	G	A	A	A	A
SCRI_RS_152074	67.9178	7H	C	C	C	C	C	C	C	C	C	C	C	C	C	C	C	C	C	T	C	T	C	T	C	C	C	C	C	T	C	C	C	C	T	T	C	C	C	C	C	C	C	C	C	C	C	C	C
SCRI_RS_152122	47.0255	7H	C	C	C	C	C	C	C	C	C	C	C	C	C	C	C	C	C	C	C	C	C	C	C	C	C	C	C	C	C	C	C	C	C	C	C	C	C	C	C	C	C	C	C	C	C	C	C
SCRI_RS_152162	155.556	5H	T	C	C	T	C	C	C	C	C	T	C	C	T	C	C	C	C	C	T	C	C	C	T	C	C	C	C	C	C	C	T	C	C	C	T	C	C	C	C	C	C	C	C	T	C	C	T
SCRI_RS_152206	46.3881	2H	T	T	C	T	C	C	T	T	T	C	T	T	T	C	T	T	T	T	T	T	C	T	T	T	T	T	T	T	C	T	T	T	T	T	T	T	T	T	T	T	T	C	T	T	C	T	T
SCRI_RS_152228	17.5637	7H	T	T	T	T	T	T	T	T	T	T	T	T	T	T	T	T	T	T	T	T	T	T	A	T	T	T	T	T	T	T	T	T	T	T	T	T	T	T	T	T	T	T	T	T	T	T	T
SCRI_RS_152347	69.3056	5H	G	G	G	G	A	A	G	G	G	G	G	G	G	G	G	A	G	G	G	G	G	G	G	G	G	G	G	G	A	G	G	G	G	G	G	G	G	G	G	G	G	G	G	G	G	G	G
SCRI_RS_152365	139.375	5H	T	T	T	C	T	T	T	C	T	T	C	T	T	T	C	T	C	C	C	T	C	T	T	T	T	C	C	C	T	C	T	T	T	C	C	C	T	T	T	T	C	C	C	T	C	T	T
SCRI_RS_152402	107.603	7H	A	A	A	A	A	A	A	A	A	C	A	C	C	A	A	A	C	A	A	A	A	A	A	A	A	A	A	A	A	C	A	C	A	A	A	A	C	A	A	A	A	A	A	A	A	A	A
SCRI_RS_152414	117.918	6H	G	A	A	A	G	G	A	G	A	A	A	G	A	A	G	A	A	G	G	G	G	A	A	G	G	G	G	G	A	A	A	G	A	G	A	A	A	G	G	G	G	G	G	A	G	A	G
SCRI_RS_152464	18.272	1H	C	G	G	G	G	G	C	C	G	C	G	C	G	C	G	G	G	G	G	G	G	C	C	C	G	C	G	G	G	C	G	C	C	C	G	G	G	C	G	C	G	G	G	C	G	C	C
SCRI_RS_152472	62.5354	3H	T	C	C	C	T	C	T	T	T	C	T	T	C	T	C	T	C	C	T	C	T	T	T	T	C	T	T	C	C	C	T	T	T	T	T	T	C	T	C	T	C	T	C	C	C	C	T
SCRI_RS_152484	138.958	5H	T	T	T	C	T	T	T	C	T	T	C	T	T	T	C	T	C	C	C	T	C	T	T	T	T	C	C	C	T	C	T	T	T	C	C	C	T	T	T	T	C	C	C	T	C	T	T
SCRI_RS_152504	110.269	7H	A	A	C	C	C	A	C	C	C	C	C	A	C	A	C	A	C	C	C	C	C	C	C	C	C	C	C	C	C	A	C	C	C	C	C	C	C	C	C	C	C	C	C	C	C	C	C
SCRI_RS_152635	70.9632	7H	C	C	C	C	C	C	C	C	C	C	C	C	C	C	C	C	C	T	C	T	C	T	C	C	C	C	C	T	C	C	C	C	T	T	C	C	C	C	C	C	C	C	C	C	C	C	C
SCRI_RS_152664	138.598	2H	C	C	C	C	C	C	C	C	C	C	C	C	C	C	C	C	C	C	C	C	C	C	C	C	C	C	C	C	C	C	C	C	C	C	C	C	C	C	C	C	C	C	C	C	C	C	C
SCRI_RS_152696	68.4136	7H	G	G	G	G	G	G	G	G	G	G	G	G	G	G	G	G	G	A	G	A	G	A	G	G	G	G	G	A	G	G	G	G	A	A	G	G	G	G	G	G	G	G	G	G	G	G	G
SCRI_RS_152698	70.9632	7H	T	T	T	T	T	T	T	T	T	T	T	T	T	T	T	T	T	C	T	C	T	C	T	T	T	T	T	C	T	T	T	T	C	C	T	T	T	T	T	T	T	T	T	T	T	T	T
SCRI_RS_152744	12.2521	2H	C	A	A	A	A	A	A	A	A	A	A	A	A	A	A	A	A	A	A	A	A	A	A	A	A	A	A	A	A	A	A	A	A	A	A	A	A	A	A	A	A	A	A	A	A	A	A
SCRI_RS_152849	97.2917	5H	G	T	G	T	G	G	G	T	T	T	T	G	G	T	T	G	T	G	T	T	T	T	T	T	G	T	G	T	G	T	T	G	G	T	T	T	G	T	G	T	T	T	T	G	G	G	T
SCRI_RS_152860	11.5439	7H	C	C	T	C	C	T	T	C	C	C	T	C	T	T	C	T	T	C	T	T	T	T	C	C	T	C	T	T	T	T	C	T	T	T	C	C	C	T	C	C	T	T	C	T	T	C	C
SCRI_RS_152931	11.5439	7H	C	C	C	C	C	C	C	T	C	C	C	C	C	C	C	C	C	C	C	C	C	C	C	C	C	C	C	C	C	C	C	C	C	C	C	C	C	C	C	T	C	C	T	C	C	C	T
SCRI_RS_153023	5.24079	6H	G	G	G	G	G	G	G	G	G	G	G	G	G	G	G	G	G	G	G	G	G	G	G	G	G	G	G	G	G	G	G	G	G	G	G	G	G	G	G	G	G	G	G	G	G	G	G
SCRI_RS_153148	71.4589	3H	G	A	A	G	G	A	G	A	G	A	G	A	G	G	A	G	G	A	G	G	G	G	A	G	A	G	G	A	A	A	G	A	G	G	G	G	G	A	G	G	A	G	A	A	G	A	A
SCRI_RS_153154	29.9575	7H	G	A	A	G	A	A	A	A	A	G	A	G	A	A	A	A	A	G	A	G	A	G	G	A	A	G	A	A	A	A	G	G	G	A	G	A	G	G	G	A	A	A	G	A	A	G	A
SCRI_RS_153184	97.6629	4H	G	T	T	T	G	T	G	T	G	G	G	G	G	T	G	T	T	G	T	G	G	G	G	T	G	T	T	T	T	G	G	G	T	G	G	G	G	T	T	G	G	T	G	T	T	G	G
SCRI_RS_153202	13.5977	7H	T	T	T	T	T	T	T	T	T	T	T	T	T	T	T	T	T	T	T	T	T	T	C	T	T	T	T	T	T	T	T	T	T	T	T	T	T	C	T	T	T	T	T	T	T	T	T
SCRI_RS_153226	14.3768	2H	A	A	A	A	T	T	A	T	A	T	T	A	T	T	T	A	A	A	T	T	A	T	A	A	A	A	T	T	T	T	A	A	T	T	T	T	T	T	A	T	A	T	T	T	T	A	T
SCRI_RS_153227	72.1671	6H	G	G	G	G	G	G	G	G	G	G	G	G	G	G	G	G	G	G	G	G	G	G	G	G	G	G	G	G	G	G	G	A	G	G	G	G	G	A	G	A	G	G	A	G	G	G	G
SCRI_RS_153247	114.767	5H	G	G	G	G	G	G	G	G	G	G	G	G	G	G	G	G	G	G	G	G	G	G	G	G	G	G	G	G	G	G	G	G	G	G	G	G	G	G	G	G	G	G	G	G	G	G	G
SCRI_RS_153261	106.374	7H	G	G	G	G	G	G	G	G	G	G	G	G	G	G	G	G	G	G	G	G	G	G	G	G	G	G	G	G	G	G	G	G	G	G	G	G	G	G	G	G	G	G	G	G	G	G	G
SCRI_RS_153322	138.958	5H	T	T	T	T	T	T	T	T	T	C	T	T	C	C	T	T	T	T	T	T	T	T	T	T	T	T	T	T	T	T	C	T	T	T	T	T	T	C	T	C	T	T	T	C	T	T	C
SCRI_RS_153388	71.2465	7H	A	A	A	A	A	A	A	A	A	A	A	A	A	A	A	A	A	G	A	G	A	G	A	A	A	A	A	G	A	A	A	A	G	G	A	A	A	A	A	A	A	A	A	A	A	A	A
SCRI_RS_153414	107.79	3H	G	G	G	G	G	G	G	G	G	G	G	G	G	G	G	G	A	G	G	G	G	G	G	G	G	G	G	G	G	G	G	G	G	G	G	G	A	A	G	G	G	G	G	G	G	G	A
SCRI_RS_153435	72.1671	6H	T	C	C	C	C	C	C	C	C	C	C	T	C	C	C	C	C	C	C	C	C	C	T	C	C	C	C	C	C	C	C	T	C	C	C	C	C	T	C	T	C	C	T	C	C	C	T
SCRI_RS_153450	103.824	1H	T	T	T	C	T	T	T	T	T	T	T	T	T	T	T	T	T	T	C	T	T	T	T	T	T	T	T	T	T	T	T	T	T	T	T	T	C	T	T	T	T	T	T	T	T	T	T
SCRI_RS_153459	52.3371	4H	A	G	A	G	A	G	A	A	A	A	A	A	A	G	A	A	G	A	G	A	A	A	A	G	G	G	G	G	G	G	G	A	A	G	G	A	G	A	G	A	A	G	G	G	A	G	A
SCRI_RS_153476	46.6667	5H	G	C	G	G	G	G	G	G	G	G	G	G	G	G	G	C	G	G	G	G	G	G	G	G	G	G	G	G	G	G	G	G	G	G	G	G	G	G	G	G	G	G	G	G	G	G	G
SCRI_RS_153502	55.0283	6H	T	T	T	T	T	T	T	C	T	T	T	T	T	T	T	T	T	T	T	T	T	T	C	T	T	T	T	T	T	T	T	C	T	T	T	T	T	C	T	C	T	T	C	T	T	T	T
SCRI_RS_153519	98.8669	3H	A	G	G	G	G	G	G	A	G	G	G	A	G	G	G	G	A	G	G	G	G	G	G	G	G	G	G	G	G	G	G	A	G	G	G	G	A	A	A	G	G	G	G	G	G	G	G
SCRI_RS_153533	49.8891	5H	G	G	G	G	G	G	G	G	G	G	G	G	G	G	G	G	G	G	G	G	G	G	G	G	G	G	G	G	G	G	G	G	G	G	G	G	G	G	G	G	G	G	G	G	G	G	G
SCRI_RS_153575	144.236	5H	G	G	G	A	G	G	G	A	G	G	A	G	G	G	A	G	A	A	G	G	A	G	G	G	G	A	A	A	G	A	G	G	G	A	A	A	G	G	G	G	A	G	A	G	A	G	G
SCRI_RS_153672	18.1303	2H	A	A	A	A	A	A	A	A	A	A	A	G	A	A	A	A	A	A	A	A	A	A	G	A	A	A	A	A	A	A	A	G	A	A	A	A	A	A	A	A	A	A	A	A	A	A	G
SCRI_RS_153718	17.3513	3H	G	G	G	G	G	G	G	G	G	G	G	C	G	G	G	G	G	G	G	G	G	G	G	G	G	G	G	G	G	G	G	C	G	G	G	G	G	G	G	G	G	G	C	G	G	G	G
SCRI_RS_153733	49.8584	1H	G	G	G	A	G	G	G	G	G	G	G	G	A	G	G	G	G	G	A	G	G	G	G	G	G	G	G	G	G	G	G	G	G	G	A	G	G	G	G	G	G	G	A	G	G	G	G
SCRI_RS_153735	46.1756	3H	A	A	A	A	A	A	A	G	A	A	A	A	A	A	A	A	A	A	A	A	A	A	G	A	A	A	A	A	A	A	A	A	A	A	A	A	A	G	A	G	A	A	A	A	A	A	G
SCRI_RS_153785	41.5014	1H	G	G	G	T	T	G	G	G	G	G	T	G	T	G	G	G	G	T	T	G	T	G	G	G	G	T	T	T	G	G	T	G	G	T	T	T	T	G	G	G	T	T	T	G	G	G	G
SCRI_RS_153797	54.8867	6H	T	T	T	T	T	T	T	G	T	T	T	T	T	T	T	T	T	T	T	T	T	T	G	T	T	T	T	T	T	T	T	G	T	T	T	T	T	G	T	G	T	T	G	T	T	T	T
SCRI_RS_153798	18.9093	2H	T	A	A	A	A	A	A	A	A	A	A	A	A	A	A	A	A	A	A	A	A	A	A	A	A	A	A	A	A	A	A	A	A	A	A	A	A	A	A	A	A	A	A	A	A	A	A
SCRI_RS_153811	117.393	2H	T	T	T	T	T	T	T	T	T	T	T	T	T	T	T	T	T	T	T	T	T	T	T	T	T	T	T	T	T	T	T	T	T	T	T	T	T	T	T	T	T	T	T	T	T	T	T
SCRI_RS_153928	4.95751	6H	T	C	T	T	C	T	T	T	C	T	C	T	T	C	T	C	T	T	T	T	C	C	C	C	C	T	C	C	T	C	C	T	T	C	C	C	T	C	C	T	C	C	T	T	C	T	T
SCRI_RS_153937	80.3472	5H	T	T	T	T	C	C	T	T	T	T	T	T	T	T	T	C	T	T	T	T	T	T	T	T	T	T	T	T	C	T	T	T	T	T	T	T	T	T	T	T	T	T	T	T	T	T	T
SCRI_RS_154003	121.813	7H	T	T	G	T	G	T	T	T	T	T	T	T	T	T	T	T	T	T	T	T	G	T	T	T	T	T	T	T	G	T	T	T	T	T	T	T	T	T	T	T	T	T	T	T	T	T	T
SCRI_RS_154007	26.7129	7H	A	A	A	A	A	A	A	G	A	A	A	A	A	A	A	A	A	A	A	A	A	A	A	A	A	A	A	A	A	A	A	A	A	A	A	A	A	A	A	G	A	A	A	A	A	A	G
SCRI_RS_154030	13.5269	2H	G	G	G	G	G	G	G	G	G	G	G	A	G	G	G	G	G	G	G	G	G	G	A	G	G	G	G	G	G	G	G	A	G	G	G	G	G	G	G	G	G	G	G	G	G	G	G
SCRI_RS_154048	50.8499	4H	C	T	C	T	C	T	C	C	C	C	C	C	C	T	C	C	T	C	T	C	C	C	C	T	T	T	T	T	T	C	T	T	C	T	T	C	T	C	T	C	C	T	T	T	C	T	T
SCRI_RS_154069	120.822	7H	T	T	T	T	T	T	T	T	T	T	T	T	T	T	T	T	T	T	T	T	T	T	T	T	T	T	T	T	T	T	T	C	T	T	T	T	T	T	T	T	T	T	T	T	T	T	C
SCRI_RS_154075	14.4315	4H	G	G	G	G	G	G	G	G	A	G	A	G	G	G	A	G	G	G	G	A	G	G	G	A	A	G	A	A	G	G	G	G	G	A	G	A	G	A	G	A	G	A	G	G	G	G	A
SCRI_RS_154081	50.8499	4H	G	T	G	G	G	T	G	G	G	G	G	G	G	T	G	G	T	G	G	G	G	G	G	T	T	T	T	T	T	G	T	G	G	T	G	G	G	G	T	G	G	T	G	T	G	T	G
SCRI_RS_154111	70.6799	7H	C	C	C	C	C	C	C	C	C	C	C	C	C	C	C	C	C	T	C	T	C	T	C	C	C	C	C	T	C	C	C	C	T	T	C	C	C	C	C	C	C	C	C	C	C	C	C
SCRI_RS_154121	38.102	6H	C	C	C	C	C	C	C	C	C	C	C	C	C	C	C	C	C	C	C	C	C	C	T	C	C	C	C	C	C	C	T	T	C	C	C	C	C	T	C	T	C	C	T	C	T	C	C
SCRI_RS_154144	122.014	5H	G	G	G	G	G	G	G	G	G	G	G	G	G	G	G	G	G	G	G	G	G	G	G	G	G	G	G	G	G	G	G	G	G	G	G	G	G	A	G	A	G	G	G	G	G	G	G
SCRI_RS_154153	148.159	2H	T	C	T	C	T	T	T	C	T	C	C	T	T	C	T	C	T	T	T	T	C	C	T	T	T	C	T	C	T	C	T	T	T	T	T	C	C	C	C	T	T	T	T	T	T	C	T
SCRI_RS_154178	18.4844	4H	T	C	C	T	T	C	T	T	T	T	T	T	T	C	T	T	C	T	C	T	T	T	T	T	T	T	T	T	C	T	C	T	T	T	C	T	T	T	C	T	T	T	T	T	T	T	C
SCRI_RS_154327	121.813	7H	T	C	C	C	C	C	C	T	C	T	T	C	T	C	T	C	C	C	T	T	C	C	T	C	T	C	T	C	C	T	T	C	T	C	T	C	T	C	C	C	C	C	C	T	C	T	C
SCRI_RS_154356	0.212465	7H	G	G	G	A	G	G	G	G	G	G	G	G	G	G	G	G	G	G	G	G	G	G	G	G	G	G	G	G	G	A	A	G	G	G	G	G	G	A	G	G	G	G	G	G	G	G	G
SCRI_RS_154398	76.204	2H	T	T	T	C	T	T	T	T	T	C	T	T	C	C	T	T	T	T	T	T	T	T	T	T	T	T	T	T	T	T	C	T	T	T	T	T	T	C	T	T	T	T	T	T	T	T	T
SCRI_RS_154426	24.7875	6H	A	G	G	G	G	G	G	G	G	G	G	A	G	G	G	G	G	G	G	G	G	G	G	G	G	G	G	G	G	G	G	G	G	G	G	G	G	G	G	G	G	G	G	G	G	G	G
SCRI_RS_154517	2.90368	4H	G	G	G	G	A	G	A	G	G	G	G	G	G	G	G	A	G	A	G	G	A	A	A	G	G	A	G	G	G	G	G	G	A	G	G	G	G	A	G	A	G	G	A	A	G	A	A
SCRI_RS_154528	100.708	1H	G	T	T	T	T	T	T	T	T	T	T	G	T	T	T	T	T	T	T	T	T	T	T	T	T	T	T	T	T	T	T	T	T	T	T	T	T	T	T	T	T	T	T	T	T	T	T
SCRI_RS_154541	70.6799	7H	T	T	T	T	T	T	T	T	T	T	T	T	T	T	T	T	T	C	T	C	T	C	T	T	T	T	T	C	T	T	T	T	C	C	T	T	T	T	T	T	T	T	T	T	T	T	T
SCRI_RS_154582	71.7776	6H	G	G	G	G	G	G	G	G	G	G	G	G	G	G	G	G	G	G	G	G	G	G	G	G	G	G	G	G	G	G	G	A	G	G	G	G	G	G	G	A	G	G	A	G	G	G	G
SCRI_RS_154617	53.2578	2H	A	A	G	A	G	G	A	A	A	G	A	A	A	G	A	G	A	A	A	A	G	A	A	A	A	A	A	A	G	A	A	A	A	A	A	A	A	A	A	A	A	G	A	A	G	A	A
SCRI_RS_154621	132.507	1H	C	C	C	C	C	C	C	C	C	C	C	C	C	C	C	C	C	C	C	C	C	C	T	C	C	C	C	C	C	C	C	C	C	C	C	C	C	C	C	C	C	C	C	C	C	C	C
SCRI_RS_154646	97.5212	1H	C	A	A	C	C	A	A	A	A	C	A	C	C	A	A	A	A	C	C	A	C	A	A	C	A	C	C	A	A	A	A	A	C	C	A	C	C	C	A	C	A	C	C	C	A	A	A
SCRI_RS_154658	66.939	4H	C	C	C	C	C	C	C	C	C	C	C	C	C	C	C	C	C	C	C	C	C	C	C	C	C	C	C	C	C	C	C	T	C	C	C	C	C	C	C	C	C	C	C	C	C	C	C
SCRI_RS_154683	14.3768	2H	C	C	C	C	T	T	C	T	C	T	T	C	T	T	T	C	C	C	T	T	C	T	C	C	C	C	T	T	T	T	C	C	T	T	T	T	T	T	C	T	C	T	T	T	T	C	T
SCRI_RS_154703	104.156	2H	T	C	T	T	T	T	T	T	T	T	C	T	T	T	C	T	T	C	T	T	C	T	T	T	T	C	C	T	T	T	T	T	T	C	T	T	T	T	T	T	T	T	T	T	T	T	T
SCRI_RS_154756	160.486	5H	G	A	A	A	A	A	A	A	A	G	A	A	A	A	A	A	A	A	A	A	A	A	G	A	A	A	A	A	A	A	A	G	A	A	A	A	A	A	A	A	A	A	A	A	A	A	G
SCRI_RS_154769	39.5184	3H	G	G	G	G	G	G	G	G	G	G	G	G	G	A	G	G	G	G	A	G	G	G	G	G	G	G	G	G	G	G	A	G	G	G	G	G	G	G	G	G	G	A	G	A	G	G	G
SCRI_RS_154954	115.368	2H	G	A	G	A	G	G	G	G	G	G	A	G	G	A	G	G	G	A	G	G	A	G	G	G	G	A	G	G	G	G	G	G	G	A	G	G	G	G	A	G	G	G	G	G	G	G	G
SCRI_RS_154981	41.2181	2H	C	T	C	C	C	C	T	T	T	C	T	C	T	C	T	T	T	T	T	T	C	T	C	T	T	T	T	T	C	C	T	T	T	T	T	T	T	C	T	T	T	T	T	T	T	T	T
SCRI_RS_155	98.8669	3H	C	T	C	T	C	C	T	C	T	C	T	C	T	T	C	C	C	C	C	T	T	T	C	T	C	C	C	C	C	T	T	C	T	T	T	C	C	C	C	T	T	T	T	C	C	C	C
SCRI_RS_155078	125.283	7H	C	T	T	T	T	T	C	C	C	C	C	T	C	T	C	T	C	C	C	C	T	C	C	C	C	C	C	C	T	C	C	T	C	C	C	C	C	C	C	C	C	C	C	C	C	C	C
SCRI_RS_155121	12.7479	7H	C	C	C	T	T	C	C	T	T	T	C	C	C	C	T	C	C	T	C	C	C	C	T	T	C	T	C	C	C	C	T	C	C	C	T	T	T	T	T	T	C	C	T	C	C	T	T
SCRI_RS_155132	120.397	7H	T	C	T	C	T	C	C	T	C	T	T	C	T	C	T	C	C	C	T	T	T	C	T	C	T	C	T	C	T	T	T	C	T	C	T	C	T	C	C	C	C	C	C	T	C	T	C
SCRI_RS_155168	55.0992	3H	G	A	A	A	G	A	G	A	A	A	G	A	A	G	A	G	A	A	A	A	G	G	A	G	A	G	G	A	A	A	G	G	A	G	A	G	A	A	A	A	A	A	A	A	A	A	A
SCRI_RS_15537	106.941	2H	C	C	C	C	C	C	C	T	C	T	C	C	C	T	C	C	C	C	C	C	C	C	C	C	C	C	C	C	C	C	T	T	C	C	C	C	C	T	C	T	C	C	C	C	C	C	T
SCRI_RS_155382	28.3994	1H	T	C	C	T	T	C	T	T	T	T	T	T	T	T	T	C	C	T	T	T	T	T	T	T	T	T	T	T	C	T	T	T	T	T	T	T	C	T	C	T	T	T	T	T	T	T	T
SCRI_RS_155407	128.045	1H	A	A	A	G	A	A	A	A	A	A	A	A	A	A	A	A	A	A	A	A	A	A	A	A	A	A	A	A	A	A	A	A	A	A	A	A	G	A	A	A	A	A	A	A	A	A	A
SCRI_RS_155439	48.3711	1H	G	G	G	C	G	G	G	G	G	G	G	G	C	G	G	G	G	G	C	G	G	G	G	G	G	G	G	G	G	G	G	G	G	G	C	G	G	C	G	C	G	G	C	G	G	G	G
SCRI_RS_155456	82.5071	2H	A	A	A	A	A	A	A	A	A	A	A	A	A	A	A	A	A	A	A	A	A	A	A	A	A	A	A	A	A	A	A	A	A	A	A	A	A	A	A	A	A	A	A	A	A	A	A
SCRI_RS_155470	64.1997	2H	C	G	G	C	G	G	G	G	G	G	G	C	G	G	G	G	C	C	G	C	G	G	C	G	C	G	G	C	G	C	G	G	G	C	G	C	G	C	G	G	C	G	C	C	G	C	G
SCRI_RS_155475	8.42776	3H	C	T	C	T	C	C	T	C	T	T	C	T	C	T	T	C	C	T	T	C	T	T	C	C	T	T	C	C	C	C	T	T	C	C	C	T	C	C	C	T	C	T	T	T	C	C	T
SCRI_RS_155489	110.269	7H	G	G	A	A	A	G	A	A	A	A	A	G	A	G	A	G	A	A	A	A	A	A	A	A	A	A	A	A	A	G	A	A	A	A	A	A	A	A	A	A	A	A	A	A	A	A	A
SCRI_RS_155536	73.6544	4H	C	T	C	T	C	T	C	T	C	C	C	C	T	T	T	C	T	C	T	C	C	C	C	T	T	T	T	T	T	T	T	T	C	C	C	C	T	T	T	T	C	T	T	T	C	C	T
SCRI_RS_155544	138.173	2H	A	G	A	G	A	A	G	A	A	G	G	G	A	G	A	G	G	A	A	A	G	G	G	A	G	G	A	G	A	G	A	G	A	G	A	G	G	G	G	G	A	A	A	A	A	G	G
SCRI_RS_155546	53.6827	2H	A	C	A	A	A	A	C	C	C	A	C	A	C	A	C	A	A	A	C	A	A	C	A	C	A	C	C	A	A	A	C	C	C	A	C	A	C	A	C	C	A	A	C	A	A	A	A
SCRI_RS_155555	8.61111	5H	G	G	G	G	G	G	G	G	G	G	G	G	G	G	G	G	G	G	G	G	G	G	G	G	G	G	G	G	G	G	G	G	G	G	G	G	G	G	G	G	G	G	G	G	G	G	G
SCRI_RS_155564	91.1473	6H	C	C	T	C	C	C	T	C	T	C	C	C	C	T	T	C	T	C	C	T	C	C	C	C	C	C	C	C	C	C	C	C	T	C	C	T	T	C	C	C	C	C	C	T	C	C	C
SCRI_RS_155609	64.3059	3H	A	G	G	G	A	G	A	A	A	G	A	A	G	A	G	A	G	G	A	G	A	A	A	A	G	A	A	G	G	G	A	A	A	A	A	A	G	A	G	A	G	A	G	G	G	G	A
SCRI_RS_155652	128.683	7H	A	C	C	C	C	C	C	A	A	A	A	C	C	C	A	C	C	C	A	A	C	C	A	C	A	C	A	C	C	A	A	C	A	C	A	C	A	A	C	C	C	C	C	A	C	A	C
SCRI_RS_155654	47.5212	6H	T	T	T	T	T	T	T	C	T	T	T	T	T	T	T	T	T	T	T	T	T	T	T	T	T	T	T	T	T	T	T	C	T	T	T	T	T	C	T	C	T	T	C	T	T	T	C
SCRI_RS_155688	144.653	5H	T	G	G	T	G	T	G	T	G	T	T	T	T	T	T	G	T	T	T	G	T	G	T	G	G	T	T	T	G	T	T	G	G	T	T	T	G	T	G	T	T	G	T	T	T	G	T
SCRI_RS_155795	43.3428	7H	T	T	T	T	T	T	T	T	T	T	T	T	T	T	T	T	T	T	T	T	T	T	T	T	T	T	T	T	T	T	T	T	T	T	T	T	T	T	T	T	T	T	T	T	T	T	G
SCRI_RS_155957	12.7479	2H	G	A	A	A	A	A	A	A	A	A	A	A	A	A	A	A	A	A	A	A	A	A	A	A	A	A	A	A	A	A	A	A	A	A	A	A	A	A	A	A	A	A	A	A	A	A	A
SCRI_RS_155997	104.745	1H	G	G	G	A	A	G	G	G	G	A	A	G	A	G	G	G	G	G	A	G	A	G	G	A	G	G	A	G	G	G	G	G	A	A	G	A	A	A	G	A	G	A	G	A	A	G	G
SCRI_RS_155999	135.417	5H	G	G	G	G	G	G	G	G	G	G	G	G	G	G	G	G	G	G	G	G	G	G	G	G	G	G	G	G	G	G	G	G	G	G	G	G	G	C	G	C	G	G	G	G	G	G	C
SCRI_RS_156013	138.598	2H	A	G	A	G	A	A	G	A	A	G	G	G	A	G	A	G	G	A	A	A	G	G	G	A	G	G	A	G	A	G	A	G	A	G	A	G	G	G	G	G	A	A	A	A	A	G	A
SCRI_RS_156016	30.5556	5H	T	T	T	T	T	T	T	C	T	T	T	T	T	T	T	T	T	T	T	T	T	T	T	T	T	T	T	T	T	T	T	T	T	T	T	T	T	T	T	C	T	T	C	T	T	T	T
SCRI_RS_156045	106.445	2H	C	C	C	C	C	C	C	A	C	A	C	C	A	A	C	C	C	C	C	C	C	C	C	C	C	C	C	C	C	C	A	A	C	C	C	C	C	A	C	A	C	C	C	C	C	C	A
SCRI_RS_156056	64.8725	3H	G	A	A	A	G	A	G	G	G	A	G	G	A	G	A	G	A	A	G	G	G	G	G	G	A	G	G	A	A	A	G	G	G	G	G	G	A	G	A	G	A	G	A	A	A	A	G
SCRI_RS_156090	81.5156	2H	C	C	C	C	C	C	C	C	C	C	C	C	C	C	C	C	C	C	C	C	C	C	C	C	C	C	C	C	C	C	C	C	C	C	C	C	C	C	C	C	C	C	C	C	C	C	C
SCRI_RS_156115	53.3286	6H	A	A	A	A	A	A	A	A	A	A	A	A	A	A	A	A	A	A	A	A	A	A	A	A	A	A	A	A	A	A	A	A	A	A	A	A	A	A	A	A	A	A	A	A	A	A	G
SCRI_RS_156125	0.212465	7H	C	C	C	T	C	C	C	C	C	C	C	C	C	C	C	C	C	C	C	C	C	C	C	C	C	C	C	C	C	T	T	C	C	C	C	C	C	T	C	C	C	C	C	C	C	C	C
SCRI_RS_156130	101.983	4H	C	A	A	A	A	A	C	A	A	C	C	C	A	A	C	A	A	C	A	C	A	C	C	A	C	A	A	C	A	A	C	C	A	C	A	C	C	A	A	C	C	A	C	A	A	C	C
SCRI_RS_156155	135.623	2H	T	T	T	T	T	T	T	T	T	T	T	C	T	T	T	T	T	T	T	T	T	T	C	T	T	T	T	T	T	T	T	C	T	T	T	T	T	C	T	C	T	T	C	T	T	T	C
SCRI_RS_156158	9.06516	7H	T	T	C	T	T	C	C	T	T	T	C	T	C	C	T	C	C	T	C	C	C	C	T	T	C	T	C	C	C	C	T	C	C	C	T	T	T	C	T	T	C	C	T	C	C	T	T
SCRI_RS_156276	44.2361	5H	C	C	C	C	C	C	C	C	C	C	C	C	C	C	C	C	C	C	C	C	C	C	C	C	C	C	C	C	C	C	C	C	C	C	C	C	C	C	C	C	C	C	C	C	C	C	C
SCRI_RS_156323	74.4334	2H	C	C	C	G	C	C	C	C	C	G	C	C	G	G	C	C	C	C	C	C	C	C	C	C	C	C	C	C	C	C	G	C	C	C	C	C	C	C	C	C	C	C	C	C	C	C	C
SCRI_RS_156396	46.7361	5H	G	C	G	G	G	G	G	G	G	G	G	G	G	G	G	C	G	G	G	G	G	G	G	G	G	G	G	G	G	G	G	G	G	G	G	G	G	G	G	G	G	G	G	G	G	G	G
SCRI_RS_156412	108.782	7H	T	T	C	C	C	T	C	C	C	C	C	T	C	T	C	T	C	C	C	C	C	C	C	C	C	C	C	C	C	T	C	C	C	C	C	C	C	C	C	C	C	C	C	C	C	C	C
SCRI_RS_156454	113.889	5H	T	T	T	T	T	T	T	T	T	T	T	T	T	T	T	T	T	T	T	T	T	T	T	T	T	T	T	T	T	T	T	T	T	T	T	T	T	T	T	T	T	T	T	T	T	T	T
SCRI_RS_156596	50.9915	4H	C	T	C	T	C	T	C	C	C	C	C	C	C	T	C	C	T	C	T	C	C	C	C	T	T	T	T	T	T	C	T	T	C	T	T	C	T	C	T	C	C	T	T	T	C	T	T
SCRI_RS_156616	48.796	6H	A	A	G	A	A	A	G	G	G	A	A	A	A	G	G	A	G	G	A	G	A	A	A	A	A	A	G	A	A	G	G	G	G	G	A	G	G	G	G	G	G	A	G	A	G	A	A
SCRI_RS_156819	138.598	2H	A	G	A	G	A	A	G	A	A	G	G	A	A	G	A	G	G	A	A	A	G	G	A	A	G	G	A	G	A	G	A	A	A	G	A	G	G	A	G	A	A	A	A	A	A	G	G
SCRI_RS_156845	6.30312	2H	C	T	T	C	C	C	T	C	T	C	C	C	C	C	C	T	T	T	C	C	T	C	C	T	T	T	C	C	T	C	C	T	C	T	C	C	T	C	T	C	T	C	C	C	C	C	C
SCRI_RS_156871	67.9178	2H	T	T	T	C	T	T	T	T	T	C	T	T	C	C	T	T	T	T	T	T	T	T	T	T	T	T	T	T	T	T	C	T	T	T	T	T	T	T	T	T	T	T	T	T	T	T	T
SCRI_RS_156971	70.6799	7H	C	C	C	C	C	C	C	C	C	C	C	C	C	C	C	C	C	T	C	T	C	T	C	C	C	C	C	T	C	C	C	C	T	T	C	C	C	C	C	C	C	C	C	C	C	C	C
SCRI_RS_157020	48.3003	7H	T	T	T	T	T	T	T	T	T	T	T	T	T	T	T	T	T	T	T	T	T	T	T	T	T	T	T	T	T	T	T	T	T	T	T	T	T	T	T	T	T	T	T	T	T	T	T
SCRI_RS_157026	136.111	5H	A	A	A	A	A	A	A	A	A	A	A	A	A	A	A	A	A	A	A	A	A	A	A	A	A	A	A	A	A	A	A	A	A	A	A	A	A	G	A	G	A	A	A	A	A	A	G
SCRI_RS_157039	62.8187	1H	A	A	A	G	A	A	A	G	A	G	G	A	G	A	A	A	A	G	G	A	G	A	A	A	A	G	G	G	A	A	A	A	A	G	G	G	G	A	A	A	G	G	A	A	A	A	A
SCRI_RS_157097	94.4051	2H	T	T	T	C	T	T	T	T	T	C	T	T	C	C	T	T	T	T	T	T	T	T	T	T	T	T	T	T	T	T	C	C	T	T	T	T	T	C	T	T	T	T	T	T	T	T	T
SCRI_RS_157140	86.6147	2H	T	T	T	G	T	T	T	T	T	G	T	T	G	G	T	T	T	T	T	T	T	T	T	T	T	T	T	T	T	T	G	G	T	T	T	T	T	G	T	T	T	T	T	T	T	T	T
SCRI_RS_157176	139.236	5H	G	G	G	A	G	G	G	A	G	G	A	G	G	G	A	G	A	A	A	G	A	G	G	G	G	A	A	A	G	A	G	G	G	A	A	A	G	G	G	G	A	A	A	G	A	G	G
SCRI_RS_157181	95.9028	5H	G	G	G	G	G	G	G	G	G	G	G	G	G	G	G	G	G	G	G	G	G	G	G	G	G	G	G	G	G	G	G	G	G	G	G	G	G	G	G	G	G	G	C	G	G	G	G
SCRI_RS_157219	140.581	7H	G	G	G	G	G	G	G	G	G	G	G	G	A	G	G	G	G	G	G	G	G	G	G	G	G	G	G	G	G	G	G	G	G	G	G	G	G	G	G	G	G	G	A	G	G	G	G
SCRI_RS_157236	82.5071	2H	A	A	A	G	A	A	A	A	A	G	A	A	G	G	A	A	A	A	A	A	A	A	A	A	A	A	A	A	A	A	G	A	A	A	A	A	A	G	A	A	A	A	A	A	A	A	A
SCRI_RS_157290	50.8499	4H	C	T	C	T	C	T	C	C	C	C	C	C	C	T	C	C	T	C	T	C	C	C	C	T	T	T	T	T	T	C	T	T	C	T	T	C	T	C	T	C	C	T	T	T	C	T	T
SCRI_RS_157299	50.2125	6H	G	G	A	G	G	G	A	G	A	G	G	G	G	A	A	G	A	A	G	A	G	G	G	G	G	G	A	G	G	A	A	G	A	A	G	A	A	G	G	G	A	G	G	G	A	G	A
SCRI_RS_157305	47.1528	5H	C	T	C	C	C	C	C	C	C	C	C	C	C	C	C	T	C	C	C	C	C	C	C	C	C	C	C	C	C	C	C	C	C	C	C	C	C	C	C	C	C	C	C	C	C	C	C
SCRI_RS_157318	154.514	5H	A	A	A	A	A	G	A	G	A	A	G	G	A	G	A	A	G	G	A	A	G	A	A	A	A	G	G	G	G	G	A	A	A	G	G	A	A	A	A	A	G	A	G	A	A	A	A
[truncated: 1,414 more rows]
[truncated: 487 more columns]

## Sheet: Sheet2
Missing values are coded as “NA”
The line names are starting with Z
