# Supplementary material for: Detection of Epistasis for Flowering Time Using Bayesian Multilocus Estimation in a Barley MAGIC Population
Source: Genetics. 2018 Feb 25;208(2):525–36. doi: 10.1534/genetics.117.300546 (PMC5788519; doi:10.1534/genetics.117.300546)
Supplement: Supplementary file 8 [file 525FileS8.txt]

ID	FT
Z10	49
Z100	52
Z101	52
Z102	55
Z103	50
Z104	55.5
Z105	50
Z106	49.5
Z107	55
Z108	59
Z109	54
Z11	56
Z110	54
Z111	52.5
Z112	54
Z113	51.5
Z114	55
Z115	55
Z116	52
Z117	55
Z118	51
Z119	55
Z12	54
Z120	50.5
Z121	55
Z122	53.5
Z124	54
Z125	54.5
Z126	51
Z127	51
Z128	55
Z13	53
Z130	56
Z131	51
Z132	55
Z133	52.5
Z134	54
Z135	55
Z136	54
Z137	47
Z138	54
Z139	55
Z14	53.5
Z140	53
Z141	55
Z142	54
Z143	49
Z144	51
Z145	48.5
Z146	50.5
Z147	50
Z148	45.5
Z149	50
Z15	55
Z150	52
Z151	55
Z153	47.5
Z154	55.5
Z155	55
Z156	53.5
Z157	55
Z159	50
Z16	54
Z160	55
Z161	55
Z162	50.5
Z163	51
Z164	54
Z165	54
Z166	55
Z167	48
Z168	57
Z169	50
Z17	54
Z170	53
Z171	45
Z172	54
Z173	47.5
Z174	47.5
Z175	55.5
Z176	51
Z177	55
Z178	55
Z179	50
Z18	54.5
Z180	49
Z181	61
Z182	55
Z183	50
Z184	51
Z185	51
Z186	59
Z187	61.5
Z188	51.5
Z189	48
Z19	54.5
Z190	53
Z191	51
Z192	55
Z194	51
Z195	47
Z196	50.5
Z197	52.5
Z198	49
Z199	57
Z2	72
Z20	54
Z200	50
Z201	54.5
Z202	54
Z203	53.5
Z204	53.5
Z205	61
Z206	50.5
Z207	48
Z208	56
Z209	55.5
Z21	54.5
Z210	55
Z211	55
Z212	51
Z213	49
Z214	53.5
Z215	59
Z216	50
Z217	53
Z218	50
Z22	52
Z220	52
Z221	49
Z222	54.5
Z223	59
Z224	48
Z226	56
Z227	52.5
Z228	63
Z229	50.5
Z23	54.5
Z230	51
Z231	59
Z232	64
Z233	57.5
Z234	52
Z235	55
Z236	55
Z237	60.5
Z238	55
Z239	48
Z24	53.5
Z240	54
Z241	67
Z242	54.5
Z243	52
Z244	55
Z245	53.5
Z246	52.5
Z247	55.5
Z249	53.5
Z25	51
Z250	62
Z251	54.5
Z252	55.5
Z253	48
Z255	54.5
Z256	54
Z257	61.5
Z258	52
Z259	56
Z26	53.5
Z260	59
Z261	52.5
Z262	62.5
Z263	54
Z264	56
Z265	55
Z266	63
Z267	60
Z268	59
Z269	58
Z270	55
Z271	53.5
Z272	53
Z273	53.5
Z274	49
Z275	53
Z276	52
Z277	55
Z278	55
Z279	55
Z28	56.5
Z280	58.5
Z281	56
Z282	55
Z283	53
Z284	51.5
Z285	54
Z286	54
Z287	51
Z288	53.5
Z29	50
Z290	51.5
Z291	52.5
Z292	55
Z293	52
Z294	51
Z295	54
Z296	53
Z297	50.5
Z298	54.5
Z299	53.5
Z3	72
Z30	55
Z300	52
Z301	56
Z302	59.5
Z303	55
Z304	56
Z305	59
Z306	53
Z307	56
Z308	54
Z309	54
Z31	54.5
Z310	52.5
Z311	54
Z312	55
Z313	55
Z314	54.5
Z316	61
Z317	52
Z318	53.5
Z319	55
Z32	55
Z320	55
Z322	58.5
Z323	55
Z324	55
Z325	50.5
Z326	52.5
Z327	56
Z328	52
Z329	53
Z330	50
Z331	50.5
Z332	54.5
Z333	50
Z334	54
Z335	55
Z336	53
Z337	48
Z338	55
Z339	49.5
Z34	47
Z340	51.5
Z341	57
Z342	53
Z343	52
Z345	53.5
Z346	53.5
Z347	50.5
Z348	54
Z349	54.5
Z35	50
Z351	62
Z352	51.5
Z353	55
Z354	51
Z355	51
Z356	50
Z357	54
Z358	52.5
Z359	50
Z36	55
Z360	54.5
Z361	55
Z362	61.5
Z363	52.5
Z364	55
Z365	54
Z366	50
Z367	52.5
Z368	54
Z369	54.5
Z37	55
Z370	54
Z371	51.5
Z372	56
Z373	61.5
Z374	53
Z375	54
Z376	49
Z377	53
Z378	57
Z379	52
Z38	48
Z380	52
Z381	55
Z382	55
Z383	53.5
Z384	61
Z386	51.5
Z387	53
Z388	51.5
Z389	64.5
Z39	56
Z390	63
Z391	54
Z392	48
Z393	52.5
Z394	54.5
Z395	55
Z396	50
Z397	54
Z398	54.5
Z399	55
Z4	53.5
Z40	54.5
Z400	55.5
Z401	52.5
Z402	60
Z403	47.5
Z404	54.5
Z405	51.5
Z406	52
Z407	61.5
Z408	60
Z409	55
Z41	55
Z410	55.5
Z412	52.5
Z413	61
Z414	49.5
Z415	56
Z416	53
Z418	52.5
Z419	54.5
Z42	47.5
Z420	62.5
Z421	62
Z422	55
Z423	60
Z424	59.5
Z425	48
Z426	55
Z427	49.5
Z428	48
Z429	49.5
Z43	54
Z430	49
Z431	48
Z432	50
Z433	49.5
Z434	56
Z435	45.5
Z436	54
Z437	55
Z438	55
Z439	58
Z44	55.5
Z441	54
Z442	53
Z443	55
Z444	55
Z445	51.5
Z447	55
Z448	56.5
Z449	51
Z45	53
Z450	50
Z451	52
Z452	55
Z453	54
Z454	49
Z455	57
Z456	54
Z457	56
Z458	52
Z459	53.5
Z46	53
Z460	60.5
Z461	51
Z462	54.5
Z463	55
Z464	55
Z465	53.5
Z466	59
Z467	55
Z468	54
Z469	54
Z47	58.5
Z470	56
Z471	55
Z472	54
Z473	52.5
Z474	51
Z475	55
Z476	55.5
Z477	54.5
Z478	55
Z479	59.5
Z48	57.5
Z480	55
Z482	59.5
Z483	57
Z484	62
Z485	55
Z486	55
Z487	52
Z488	50
Z489	58
Z49	55
Z490	59
Z491	52
Z492	50
Z493	52
Z494	50
Z495	49
Z496	49.5
Z497	61
Z498	60
Z499	62.5
Z5	53
Z50	50
Z500	59
Z501	47.5
Z502	51.5
Z503	59.5
Z504	51.5
Z505	56.5
Z506	51
Z508	60
Z509	52
Z51	55
Z510	54.5
Z511	54
Z512	52.5
Z514	57
Z515	47
Z516	63
Z517	60.5
Z518	54.5
Z519	51.5
Z52	52.5
Z520	55
Z521	57
Z522	50
Z523	54
Z524	52
Z525	52
Z526	55
Z527	50
Z528	51.5
Z529	55
Z53	50.5
Z530	64.5
Z531	51.5
Z532	50
Z533	54
Z534	56.5
Z535	55.5
Z537	56
Z538	49.5
Z539	49
Z54	52
Z540	55
Z541	51.5
Z543	52.5
Z544	57
Z545	51
Z546	73
Z547	57
Z548	52
Z549	58
Z55	51.5
Z550	55
Z551	50
Z552	55
Z553	57
Z554	46.5
Z555	54.5
Z556	56
Z557	50.5
Z558	46
Z559	55
Z560	50
Z561	48
Z562	50
Z563	52
Z564	49
Z57	51
Z58	54.5
Z59	52
Z6	54.5
Z60	48
Z61	53
Z63	50
Z64	50
Z65	54.5
Z66	51.5
Z67	51.5
Z68	54.5
Z69	56.5
Z7	72
Z70	54
Z71	50
Z72	55
Z73	55.5
Z74	55
Z75	54.5
Z76	56
Z77	50
Z78	49.5
Z79	51.5
Z8	55
Z80	50
Z81	53
Z82	55
Z83	52.5
Z84	51.5
Z85	51.5
Z86	57
Z87	52.5
Z88	53
Z89	54
Z9	57
Z90	50.5
Z91	55
Z92	57
Z93	53.5
Z94	54
Z95	54.5
Z96	55
Z98	56.5
Z99	54
